# Supplementary material for: A world dataset on the geographic distributions of Solenidae razor clams (Mollusca: Bivalvia)
Source: Biodivers Data J. 2019 Jan 31;(7):e31375. doi: 10.3897/BDJ.7.e31375 (PMC6367310; doi:10.3897/BDJ.7.e31375)
Supplement: Supplementary material 2 — A world dataset on geographic distributions of Solenidae [file bdj-07-e31375-s002.xlsx]

## Sheet: sampling event
eventID	eventDate	minimumDepthInMeters	maximumDepthInMeters	decimalLatitude	decimalLongitude
urn:catalog:GBIF:Solenidae:20545	1932-08-06T00:00:00.0			-41.0247	-62.7801
urn:catalog:GBIF:Solenidae:24829		0	0	46	-1
urn:catalog:GBIF:Solenidae:24905	1971-07-31T00:00:00.0	0	0	39.3667	-9.35
urn:catalog:GBIF:Solenidae:24906	1971-07-31T00:00:00.0	0	0	37.2	-7.41667
urn:catalog:GBIF:Solenidae:24907	1971-06-30T00:00:00.0	0	0	43.6667	-7.65
urn:catalog:GBIF:Solenidae:24908	1971-06-30T00:00:00.0	0	0	43.7167	-7.88333
urn:catalog:GBIF:Solenidae:24909	1971-06-30T00:00:00.0	0	0	36.7167	-6.43333
urn:catalog:GBIF:Solenidae:24910	1971-06-30T00:00:00.0	0	0	36.2667	-6.08333
urn:catalog:GBIF:Solenidae:24930		0	0	47.4833	-2.46667
urn:catalog:GBIF:Solenidae:24931		0	0	46	-1
urn:catalog:GBIF:Solenidae:24932		0	0	41.5833	9.28333
urn:catalog:GBIF:Solenidae:28920				36.3789	140.576
urn:catalog:GBIF:Solenidae:28921				36.3789	140.576
urn:catalog:GBIF:Solenidae:28922				36.3789	140.576
urn:catalog:GBIF:Solenidae:28923				36.3789	140.576
urn:catalog:GBIF:Solenidae:28924				36.3789	140.576
urn:catalog:GBIF:Solenidae:28925				36.3789	140.576
urn:catalog:GBIF:Solenidae:28926				36.3789	140.576
urn:catalog:GBIF:Solenidae:28927				36.3607	140.612
urn:catalog:GBIF:Solenidae:28928				36.3607	140.612
urn:catalog:GBIF:Solenidae:28929				36.3607	140.612
urn:catalog:GBIF:Solenidae:28930				36.3607	140.612
urn:catalog:GBIF:Solenidae:28931				36.3789	140.576
urn:catalog:GBIF:Solenidae:28932				36.3789	140.576
urn:catalog:GBIF:Solenidae:28933				36.3607	140.612
urn:catalog:GBIF:Solenidae:28934				36.3607	140.612
urn:catalog:GBIF:Solenidae:28935				36.3607	140.612
urn:catalog:GBIF:Solenidae:28936				36.3607	140.612
urn:catalog:GBIF:Solenidae:28937				36.3607	140.612
urn:catalog:GBIF:Solenidae:28938				36.3607	140.612
urn:catalog:GBIF:Solenidae:28939				36.3607	140.612
urn:catalog:GBIF:Solenidae:29692				36.3607	140.612
urn:catalog:GBIF:Solenidae:29693				36.3607	140.612
urn:catalog:GBIF:Solenidae:29694				36.3607	140.612
urn:catalog:GBIF:Solenidae:29695				36.3607	140.612
urn:catalog:GBIF:Solenidae:29696				36.3607	140.612
urn:catalog:GBIF:Solenidae:29697				36.3607	140.612
urn:catalog:GBIF:Solenidae:29698				36.3607	140.612
urn:catalog:GBIF:Solenidae:29699				36.3607	140.612
urn:catalog:GBIF:Solenidae:29700				36.3607	140.612
urn:catalog:GBIF:Solenidae:29701				36.3607	140.612
urn:catalog:GBIF:Solenidae:29702				36.3607	140.612
urn:catalog:GBIF:Solenidae:29703				36.3607	140.612
urn:catalog:GBIF:Solenidae:41873				15.5342	73.8517
urn:catalog:GBIF:Solenidae:51473				-0.25	127.5
urn:catalog:GBIF:Solenidae:51474				13	122
urn:catalog:GBIF:Solenidae:51475				16.25	-61.5833
urn:catalog:GBIF:Solenidae:51477				9	-80
urn:catalog:GBIF:Solenidae:51482				13	122
urn:catalog:GBIF:Solenidae:51485				47.0381	-122.899
urn:catalog:GBIF:Solenidae:62013				38.935	-74.9064
urn:catalog:GBIF:Solenidae:65800				48.4333	-123.35
urn:catalog:GBIF:Solenidae:76290				26.6061	127.924
urn:catalog:GBIF:Solenidae:76291				26.6061	127.924
urn:catalog:GBIF:Solenidae:76295				26.5	128
urn:catalog:GBIF:Solenidae:80565				33.3597	129.553
urn:catalog:GBIF:Solenidae:114567				47.8333	-122.433
urn:catalog:GBIF:Solenidae:114591				32.7153	-117.156
urn:catalog:GBIF:Solenidae:118414				33.7358	-118.291
urn:catalog:GBIF:Solenidae:119852				31.2667	130.233
urn:catalog:GBIF:Solenidae:119872				32.755	129.868
urn:catalog:GBIF:Solenidae:130405				8.96667	-79.5333
urn:catalog:GBIF:Solenidae:133158				-38.3667	145.333
urn:catalog:GBIF:Solenidae:134653				1.75	110.383
urn:catalog:GBIF:Solenidae:138393				33.7669	-118.188
urn:catalog:GBIF:Solenidae:151692				28	-113.5
urn:catalog:GBIF:Solenidae:153514				8.9	-79.5667
urn:catalog:GBIF:Solenidae:155052				11.25	-85.8667
urn:catalog:GBIF:Solenidae:156810				24.1667	-110.3
urn:catalog:GBIF:Solenidae:177372				38.935	-74.9064
urn:catalog:GBIF:Solenidae:182384				18.5833	-69.8333
urn:catalog:GBIF:Solenidae:189898				34.4333	135.8
urn:catalog:GBIF:Solenidae:193485				35.4169	139.784
urn:catalog:GBIF:Solenidae:194619				38.9917	-74.8153
urn:catalog:GBIF:Solenidae:209223				35.4169	139.784
urn:catalog:GBIF:Solenidae:217172				22.5333	88.4167
urn:catalog:GBIF:Solenidae:220495				28	-113.5
urn:catalog:GBIF:Solenidae:220521				-33.85	151.25
urn:catalog:GBIF:Solenidae:224573				10.3	123.9
urn:catalog:GBIF:Solenidae:227078				39.0006	-74.7997
urn:catalog:GBIF:Solenidae:232370				-34.0667	151.133
urn:catalog:GBIF:Solenidae:232613				36.4833	136.483
urn:catalog:GBIF:Solenidae:240529				39.6367	141.952
urn:catalog:GBIF:Solenidae:243729				8.88333	-79.6333
urn:catalog:GBIF:Solenidae:252288				35.6	140.117
urn:catalog:GBIF:Solenidae:252355				38.5	141
urn:catalog:GBIF:Solenidae:252415				35.3089	139.55
urn:catalog:GBIF:Solenidae:252920				34.2167	135.2
urn:catalog:GBIF:Solenidae:253189				34.1667	133.367
urn:catalog:GBIF:Solenidae:333509				31.0683	-81.4136
urn:catalog:GBIF:Solenidae:336385				1.75	110.383
urn:catalog:GBIF:Solenidae:347452				50.8333	0.8
urn:catalog:GBIF:Solenidae:347454				44.0333	10.05
urn:catalog:GBIF:Solenidae:355776				8.89167	78.3833
urn:catalog:GBIF:Solenidae:399647				31.4	131.133
urn:catalog:GBIF:Solenidae:399648				33.7333	135.367
urn:catalog:GBIF:Solenidae:564267				50.77	1.62
urn:catalog:GBIF:Solenidae:3129496	2000-10-12T00:00:00.0	8	8	9.59247	-82.5891
urn:catalog:GBIF:Solenidae:6624340				45.8167	13.5333
urn:catalog:GBIF:Solenidae:12660675	1927-06-02T00:00:00.0			51.9125	4.0491
urn:catalog:GBIF:Solenidae:12661242	1960-07-23T00:00:00.0			53.4	5.3166
urn:catalog:GBIF:Solenidae:12661258				51.7344	3.73003
urn:catalog:GBIF:Solenidae:12662118				52.3773	4.8112
urn:catalog:GBIF:Solenidae:12666018	1967-12-03T00:00:00.0			42.1237	-8.84777
urn:catalog:GBIF:Solenidae:12667722	1968-03-17T00:00:00.0			42.1237	-8.84777
urn:catalog:GBIF:Solenidae:12668777	1970-05-17T00:00:00.0			48.6119	-2.1959
urn:catalog:GBIF:Solenidae:12669898	1979-06-27T00:00:00.0			40.7041	29.6631
urn:catalog:GBIF:Solenidae:12671667				34.78	137.126
urn:catalog:GBIF:Solenidae:12671668				33.7667	135.317
urn:catalog:GBIF:Solenidae:12671691				34.78	137.126
urn:catalog:GBIF:Solenidae:12671692				33.8225	135.184
urn:catalog:GBIF:Solenidae:12671930				33.8225	135.184
urn:catalog:GBIF:Solenidae:12671931				34.78	137.126
urn:catalog:GBIF:Solenidae:12672504				14.0447	-60.9769
urn:catalog:GBIF:Solenidae:12673753				34.78	137.126
urn:catalog:GBIF:Solenidae:12674058	1988-03-02T00:00:00.0			34.6151	33.0194
urn:catalog:GBIF:Solenidae:12674059				48.6119	-2.1959
urn:catalog:GBIF:Solenidae:12674060				48.6119	-2.1959
urn:catalog:GBIF:Solenidae:12674061				37.1149	-8.65208
urn:catalog:GBIF:Solenidae:12674062				40.6434	-8.74477
urn:catalog:GBIF:Solenidae:12674063				40.6434	-8.74477
urn:catalog:GBIF:Solenidae:12674067				-27.24	153.111
urn:catalog:GBIF:Solenidae:12674068				-40.7667	145.3
urn:catalog:GBIF:Solenidae:12684397				40.5962	24.7028
urn:catalog:GBIF:Solenidae:12684539				37.721	20.863
urn:catalog:GBIF:Solenidae:12686502				44.6828	12.2425
urn:catalog:GBIF:Solenidae:12698576	2000-11-19T00:00:00.0			37.1225	-8.59165
urn:catalog:GBIF:Solenidae:12698578				48.638	-2.05007
urn:catalog:GBIF:Solenidae:12698579				44.1983	12.4116
urn:catalog:GBIF:Solenidae:12702054	1979-04-12T00:00:00.0			48.6119	-2.1959
urn:catalog:GBIF:Solenidae:12702055	1979-04-10T00:00:00.0			48.6106	-1.6697
urn:catalog:GBIF:Solenidae:12702056	1977-04-04T00:00:00.0			48.6119	-2.1959
urn:catalog:GBIF:Solenidae:12702057	1979-06-27T00:00:00.0			40.7041	29.6631
urn:catalog:GBIF:Solenidae:12702058	1978-01-29T00:00:00.0			48.6106	-1.6697
urn:catalog:GBIF:Solenidae:12702059	1994-09-26T00:00:00.0			43.5214	4.1254
urn:catalog:GBIF:Solenidae:12702060	1995-04-22T00:00:00.0			43.5214	4.1254
urn:catalog:GBIF:Solenidae:12702062	2000-11-19T00:00:00.0			37.1225	-8.59165
urn:catalog:GBIF:Solenidae:12705072				32.7792	-117.233
urn:catalog:GBIF:Solenidae:12705265				33.7667	135.317
urn:catalog:GBIF:Solenidae:12713547				12.2514	109.207
urn:catalog:GBIF:Solenidae:12716367				33.7667	135.317
urn:catalog:GBIF:Solenidae:12721134	2000-11-19T00:00:00.0			37.1225	-8.59165
urn:catalog:GBIF:Solenidae:12721136	2003-03-23T00:00:00.0			37.1644	-7.51637
urn:catalog:GBIF:Solenidae:12721137	1994-12-27T00:00:00.0			37.1225	-8.59165
urn:catalog:GBIF:Solenidae:12721138	2003-12-26T00:00:00.0			37.1702	-7.41646
urn:catalog:GBIF:Solenidae:12721139				37.1702	-7.41646
urn:catalog:GBIF:Solenidae:12721140	1998-11-26T00:00:00.0			37.005	-7.98843
urn:catalog:GBIF:Solenidae:12721235	1978-10-09T00:00:00.0			32.7792	-117.233
urn:catalog:GBIF:Solenidae:12721245				37.1225	-8.59165
urn:catalog:GBIF:Solenidae:14431774	1960-06-06T00:00:00.0			51.7145	-5.167
urn:catalog:GBIF:Solenidae:14431775	1968-09-09T00:00:00.0			51.6899	-5.00753
urn:catalog:GBIF:Solenidae:14431776	1899-05-05T00:00:00.0			51.7367	-4.5485
urn:catalog:GBIF:Solenidae:14431777	1899-05-05T00:00:00.0			51.7538	-4.42338
urn:catalog:GBIF:Solenidae:14431778	1899-05-05T00:00:00.0			51.6631	-4.7049
urn:catalog:GBIF:Solenidae:14431780	1986-07-06T00:00:00.0			52.7349	-4.28931
urn:catalog:GBIF:Solenidae:14431781	1977-09-16T00:00:00.0			50.1487	-5.01611
urn:catalog:GBIF:Solenidae:14431782	1977-03-08T00:00:00.0			50.0863	-5.09609
urn:catalog:GBIF:Solenidae:14431783	1991-08-15T00:00:00.0			52.9973	0.251007
urn:catalog:GBIF:Solenidae:14431784	1991-08-15T00:00:00.0			52.898	0.275592
urn:catalog:GBIF:Solenidae:14431785	1993-12-01T00:00:00.0			50.7005	-1.9384
urn:catalog:GBIF:Solenidae:14431786	1991-08-15T00:00:00.0			52.9491	0.235101
urn:catalog:GBIF:Solenidae:14431787	1991-08-15T00:00:00.0			52.959	0.2788
urn:catalog:GBIF:Solenidae:77709104	1987-09-12T00:00:00.0			50.6997	-1.10004
urn:catalog:GBIF:Solenidae:77709624	1989-04-06T00:00:00.0			50.7167	-1.2003
urn:catalog:GBIF:Solenidae:77709625	1989-04-06T00:00:00.0			50.7337	-1.20001
urn:catalog:GBIF:Solenidae:77709627	1989-04-06T00:00:00.0			50.7336	-1.183
urn:catalog:GBIF:Solenidae:77710182	1988-02-19T00:00:00.0			50.7331	-1.23403
urn:catalog:GBIF:Solenidae:77710422	1990-03-27T00:00:00.0			50.733	-1.21703
urn:catalog:GBIF:Solenidae:77710552	1990-03-29T00:00:00.0			50.717	-1.11671
urn:catalog:GBIF:Solenidae:77710585	1990-03-29T00:00:00.0			50.7003	-1.48381
urn:catalog:GBIF:Solenidae:77710701	1990-03-30T00:00:00.0			50.7171	-1.13371
urn:catalog:GBIF:Solenidae:77710815	1990-04-26T00:00:00.0			50.717	-1.41704
urn:catalog:GBIF:Solenidae:77710955	1990-04-27T00:00:00.0			50.7331	-1.38283
urn:catalog:GBIF:Solenidae:77711093	1990-11-02T00:00:00.0			50.7337	-1.20001
urn:catalog:GBIF:Solenidae:77711125	1990-11-02T00:00:00.0			50.733	-1.21703
urn:catalog:GBIF:Solenidae:77711159	1990-11-03T00:00:00.0			50.6836	-1.10035
urn:catalog:GBIF:Solenidae:77711474	1991-02-15T00:00:00.0			50.6329	-1.18334
urn:catalog:GBIF:Solenidae:77711527	1991-02-16T00:00:00.0			50.7504	-1.26636
urn:catalog:GBIF:Solenidae:77711672	1991-02-28T00:00:00.0			50.7165	-1.1833
urn:catalog:GBIF:Solenidae:77711717	1991-02-28T00:00:00.0			50.7336	-1.183
urn:catalog:GBIF:Solenidae:77711758	1988-02-21T00:00:00.0			50.6997	-1.10004
urn:catalog:GBIF:Solenidae:77711911	1991-04-16T00:00:00.0			50.7171	-1.13371
urn:catalog:GBIF:Solenidae:77711933	1991-04-17T00:00:00.0			50.7334	-1.15041
urn:catalog:GBIF:Solenidae:77711972	1991-04-17T00:00:00.0			50.7331	-1.23403
urn:catalog:GBIF:Solenidae:77711996	1991-04-17T00:00:00.0			50.7332	-1.24962
urn:catalog:GBIF:Solenidae:77712658	1988-03-21T00:00:00.0			50.6999	-1.11703
urn:catalog:GBIF:Solenidae:77712921	1992-02-20T00:00:00.0			50.7332	-1.24962
urn:catalog:GBIF:Solenidae:77712977	1988-04-18T00:00:00.0			50.7164	-1.1663
urn:catalog:GBIF:Solenidae:77713243	1988-04-18T00:00:00.0			50.7163	-1.14931
urn:catalog:GBIF:Solenidae:77713991				50.6167	-1.18362
urn:catalog:GBIF:Solenidae:77713992				50.6499	-1.48295
urn:catalog:GBIF:Solenidae:77713993				50.7499	-1.33299
urn:catalog:GBIF:Solenidae:77713994				50.733	-1.36725
urn:catalog:GBIF:Solenidae:77713995				50.7163	-1.14931
urn:catalog:GBIF:Solenidae:77713996				50.7331	-1.23403
urn:catalog:GBIF:Solenidae:77713997				50.717	-1.41704
urn:catalog:GBIF:Solenidae:77714831	1988-05-16T00:00:00.0			50.7164	-1.1663
urn:catalog:GBIF:Solenidae:77715008	1988-07-18T00:00:00.0			50.6835	-1.55053
urn:catalog:GBIF:Solenidae:77715441	1988-08-27T00:00:00.0			50.7167	-1.2003
urn:catalog:GBIF:Solenidae:77715571	1988-08-27T00:00:00.0			50.7331	-1.23403
urn:catalog:GBIF:Solenidae:77715601	1988-08-27T00:00:00.0			50.7332	-1.24962
urn:catalog:GBIF:Solenidae:77716089	1996-12-11T00:00:00.0			48.7674	-2.96786
urn:catalog:GBIF:Solenidae:77716089	1996-12-11T00:00:00.0			48.7674	-2.96786
urn:catalog:GBIF:Solenidae:77716536	1997-03-08T00:00:00.0			50.7857	-1.16791
urn:catalog:GBIF:Solenidae:77716935	1982-05-02T00:00:00.0			50.8462	0.508169
urn:catalog:GBIF:Solenidae:77717001	1979-10-07T00:00:00.0			50.8783	0.683356
urn:catalog:GBIF:Solenidae:77717042	1979-10-07T00:00:00.0			50.9246	0.782801
urn:catalog:GBIF:Solenidae:77717068	1979-04-21T00:00:00.0			50.6951	-1.93274
urn:catalog:GBIF:Solenidae:77717082	1982-03-27T00:00:00.0			50.6753	-1.954
urn:catalog:GBIF:Solenidae:77717106	1979-04-22T00:00:00.0			50.6879	-1.93275
urn:catalog:GBIF:Solenidae:77717135	1980-08-11T00:00:00.0			50.7634	-0.866251
urn:catalog:GBIF:Solenidae:77717230	1979-04-21T00:00:00.0			50.6753	-1.94551
urn:catalog:GBIF:Solenidae:77717552	1984-08-30T00:00:00.0			49.4707	-2.45794
urn:catalog:GBIF:Solenidae:77717552	1984-08-30T00:00:00.0			49.4707	-2.45794
urn:catalog:GBIF:Solenidae:77719356	1997-09-19T00:00:00.0			50.6051	-3.37869
urn:catalog:GBIF:Solenidae:77719490	1997-06-06T00:00:00.0			48.6525	-2.42625
urn:catalog:GBIF:Solenidae:77719490	1997-06-06T00:00:00.0			48.6525	-2.42625
urn:catalog:GBIF:Solenidae:77719539	1997-05-11T00:00:00.0			48.5741	-2.76788
urn:catalog:GBIF:Solenidae:77719539	1997-05-11T00:00:00.0			48.5741	-2.76788
urn:catalog:GBIF:Solenidae:77720000				50.7597	-0.85925
urn:catalog:GBIF:Solenidae:77721776	1973-12-31T00:00:00.0			50.5731	-2.49432
urn:catalog:GBIF:Solenidae:77722324	1982-03-11T00:00:00.0			50.6138	-2.44527
urn:catalog:GBIF:Solenidae:77723618	1973-03-25T00:00:00.0			50.5741	-2.07062
urn:catalog:GBIF:Solenidae:77725200	1996-12-11T00:00:00.0			48.7674	-2.96786
urn:catalog:GBIF:Solenidae:77725200	1996-12-11T00:00:00.0			48.7674	-2.96786
urn:catalog:GBIF:Solenidae:77725265	1958-11-13T00:00:00.0			50.6958	-1.79963
urn:catalog:GBIF:Solenidae:77725267	1959-01-29T00:00:00.0			50.6546	-1.90875
urn:catalog:GBIF:Solenidae:77725268	1959-01-29T00:00:00.0			50.6618	-1.90873
urn:catalog:GBIF:Solenidae:77725536	1979-10-07T00:00:00.0			50.9009	0.773568
urn:catalog:GBIF:Solenidae:77725554	1981-05-02T00:00:00.0			50.9009	0.773568
urn:catalog:GBIF:Solenidae:77725868	1975-08-09T00:00:00.0			51.0685	1.10553
urn:catalog:GBIF:Solenidae:77725888	1974-09-07T00:00:00.0			51.0767	1.13322
urn:catalog:GBIF:Solenidae:77725940	1974-07-14T00:00:00.0			50.9632	0.968868
urn:catalog:GBIF:Solenidae:77725962	1980-04-09T00:00:00.0			51.0261	0.987868
urn:catalog:GBIF:Solenidae:77726072	1963-05-05T00:00:00.0			50.9009	0.773568
urn:catalog:GBIF:Solenidae:77726087	1967-07-15T00:00:00.0			50.9009	0.773568
urn:catalog:GBIF:Solenidae:77726138	1969-08-03T00:00:00.0			50.9319	0.796761
urn:catalog:GBIF:Solenidae:77726197	1969-08-08T00:00:00.0			50.9319	0.796761
urn:catalog:GBIF:Solenidae:77726259	1972-04-17T00:00:00.0			50.9319	0.796761
urn:catalog:GBIF:Solenidae:77726262	1993-07-04T00:00:00.0			50.7765	-0.0318196
urn:catalog:GBIF:Solenidae:77726307	1977-05-14T00:00:00.0			50.8725	0.779695
urn:catalog:GBIF:Solenidae:77726363	1978-07-15T00:00:00.0			50.9236	0.767797
urn:catalog:GBIF:Solenidae:77726388	1976-09-05T00:00:00.0			50.9275	0.773012
urn:catalog:GBIF:Solenidae:77726447				50.8144	0.626443
urn:catalog:GBIF:Solenidae:77726560				50.9009	0.773568
urn:catalog:GBIF:Solenidae:77726627				50.8806	0.679935
urn:catalog:GBIF:Solenidae:77726656	1975-10-04T00:00:00.0			50.8806	0.679935
urn:catalog:GBIF:Solenidae:77726686	1974-08-04T00:00:00.0			50.8806	0.679935
urn:catalog:GBIF:Solenidae:77726934	1973-09-09T00:00:00.0			50.8152	0.378008
urn:catalog:GBIF:Solenidae:77726967	1975-08-03T00:00:00.0			50.8326	0.4073
urn:catalog:GBIF:Solenidae:77727116				50.8175	0.48462
urn:catalog:GBIF:Solenidae:77727136	1980-02-23T00:00:00.0			50.8311	0.478242
urn:catalog:GBIF:Solenidae:77727156	1978-05-21T00:00:00.0			50.8395	0.507098
urn:catalog:GBIF:Solenidae:77727180	1975-08-03T00:00:00.0			52.8227	0.443856
urn:catalog:GBIF:Solenidae:77727208	1975-09-30T00:00:00.0			50.8323	0.421489
urn:catalog:GBIF:Solenidae:77727279	1973-08-26T00:00:00.0			50.8482	0.521773
urn:catalog:GBIF:Solenidae:77727341	1976-01-11T00:00:00.0			50.8155	0.363824
urn:catalog:GBIF:Solenidae:77727467	1873-06-30T00:00:00.0			50.7306	0.338285
urn:catalog:GBIF:Solenidae:77727763				50.7306	0.338285
urn:catalog:GBIF:Solenidae:77729817	1992-04-21T00:00:00.0			50.7568	0.0680332
urn:catalog:GBIF:Solenidae:77730223	1994-02-05T00:00:00.0			50.8125	0.358701
urn:catalog:GBIF:Solenidae:77730290	1993-12-03T00:00:00.0			50.6555	-1.94977
urn:catalog:GBIF:Solenidae:77730319	1993-12-10T00:00:00.0			50.7809	-1.0162
urn:catalog:GBIF:Solenidae:77730389	1997-03-29T00:00:00.0			50.7857	-1.17075
urn:catalog:GBIF:Solenidae:77730473	1997-03-08T00:00:00.0			50.7857	-1.16791
urn:catalog:GBIF:Solenidae:77730498	1996-12-06T00:00:00.0			50.7615	-0.864877
urn:catalog:GBIF:Solenidae:77730597	1996-07-01T00:00:00.0			50.7597	-0.857832
urn:catalog:GBIF:Solenidae:77731500	1998-09-09T00:00:00.0			49.1841	-2.15796
urn:catalog:GBIF:Solenidae:77731500	1998-09-09T00:00:00.0			49.1841	-2.15796
urn:catalog:GBIF:Solenidae:77731539	1997-04-10T00:00:00.0			50.927	0.794333
urn:catalog:GBIF:Solenidae:77731598	1997-06-07T00:00:00.0			50.6987	-1.93132
urn:catalog:GBIF:Solenidae:77732174	1995-05-19T00:00:00.0			52.9758	0.640208
urn:catalog:GBIF:Solenidae:77732238	1994-07-18T00:00:00.0			55.5136	-1.61199
urn:catalog:GBIF:Solenidae:77732275	1995-04-15T00:00:00.0			51.7101	-4.69468
urn:catalog:GBIF:Solenidae:77732916	1992-12-06T00:00:00.0			50.9249	0.808437
urn:catalog:GBIF:Solenidae:77733541	1993-01-22T00:00:00.0			50.9164	0.783739
urn:catalog:GBIF:Solenidae:77735208	1998-03-31T00:00:00.0			48.7021	-1.84631
urn:catalog:GBIF:Solenidae:77735208	1998-03-31T00:00:00.0			48.7021	-1.84631
urn:catalog:GBIF:Solenidae:77735272	1998-03-31T00:00:00.0			48.7	-1.84715
urn:catalog:GBIF:Solenidae:77735272	1998-03-31T00:00:00.0			48.7	-1.84715
urn:catalog:GBIF:Solenidae:77735391	1998-09-09T00:00:00.0			49.1841	-2.15796
urn:catalog:GBIF:Solenidae:77735391	1998-09-09T00:00:00.0			49.1841	-2.15796
urn:catalog:GBIF:Solenidae:77735632	1998-03-27T00:00:00.0			48.6503	-2.82637
urn:catalog:GBIF:Solenidae:77735632	1998-03-27T00:00:00.0			48.6503	-2.82637
urn:catalog:GBIF:Solenidae:77735793	1997-03-29T00:00:00.0			50.7857	-1.17075
urn:catalog:GBIF:Solenidae:77735918	1998-03-29T00:00:00.0			48.6308	-2.19961
urn:catalog:GBIF:Solenidae:77735918	1998-03-29T00:00:00.0			48.6308	-2.19961
urn:catalog:GBIF:Solenidae:77736022	1998-03-28T00:00:00.0			48.5935	-2.79371
urn:catalog:GBIF:Solenidae:77736022	1998-03-28T00:00:00.0			48.5935	-2.79371
urn:catalog:GBIF:Solenidae:77736074	1998-04-03T00:00:00.0			48.5708	-1.97613
urn:catalog:GBIF:Solenidae:77736074	1998-04-03T00:00:00.0			48.5708	-1.97613
urn:catalog:GBIF:Solenidae:77736310	1998-09-09T00:00:00.0			49.1841	-2.15796
urn:catalog:GBIF:Solenidae:77736310	1998-09-09T00:00:00.0			49.1841	-2.15796
urn:catalog:GBIF:Solenidae:77736376	1997-03-08T00:00:00.0			50.7857	-1.16791
urn:catalog:GBIF:Solenidae:77736396	1996-12-06T00:00:00.0			50.7615	-0.864877
urn:catalog:GBIF:Solenidae:77736498	1996-07-01T00:00:00.0			50.7597	-0.857832
urn:catalog:GBIF:Solenidae:77736903	1998-09-09T00:00:00.0			49.1841	-2.15796
urn:catalog:GBIF:Solenidae:77736903	1998-09-09T00:00:00.0			49.1841	-2.15796
urn:catalog:GBIF:Solenidae:77737555	1977-08-02T00:00:00.0			51.6813	-5.0453
urn:catalog:GBIF:Solenidae:77737588	1977-08-02T00:00:00.0			51.6895	-5.0748
urn:catalog:GBIF:Solenidae:77737663	1978-07-23T00:00:00.0			51.6872	-5.07682
urn:catalog:GBIF:Solenidae:77737887	1976-05-09T00:00:00.0			50.753	-1.50379
urn:catalog:GBIF:Solenidae:77738042	1972-12-31T00:00:00.0			50.7317	-0.99385
urn:catalog:GBIF:Solenidae:77738095	1975-12-31T00:00:00.0			50.7492	-0.936769
urn:catalog:GBIF:Solenidae:77738139	1976-09-20T00:00:00.0			50.7492	-0.936769
urn:catalog:GBIF:Solenidae:77738154	1967-06-15T00:00:00.0			50.7833	-0.983521
urn:catalog:GBIF:Solenidae:77738256	1980-12-31T00:00:00.0			50.7478	-0.795036
urn:catalog:GBIF:Solenidae:77739178	1978-07-18T00:00:00.0			51.7077	-4.69961
urn:catalog:GBIF:Solenidae:77739651	1987-02-07T00:00:00.0			50.8028	-1.04839
urn:catalog:GBIF:Solenidae:77739673	1987-02-07T00:00:00.0			50.8028	-1.04839
urn:catalog:GBIF:Solenidae:77739768	1979-09-06T00:00:00.0			50.8098	-1.21219
urn:catalog:GBIF:Solenidae:77740160	1979-03-15T00:00:00.0			50.6744	-1.94268
urn:catalog:GBIF:Solenidae:77740226	1975-08-31T00:00:00.0			50.6641	-1.92925
urn:catalog:GBIF:Solenidae:77740318	1980-04-28T00:00:00.0			50.6641	-1.92925
urn:catalog:GBIF:Solenidae:77740430	1979-03-16T00:00:00.0			50.7538	-1.78733
urn:catalog:GBIF:Solenidae:77740504	1988-09-25T00:00:00.0			50.6771	-1.94692
urn:catalog:GBIF:Solenidae:77740541	1988-09-25T00:00:00.0			50.6402	-1.93989
urn:catalog:GBIF:Solenidae:77740604	1989-04-07T00:00:00.0			50.6753	-1.94551
urn:catalog:GBIF:Solenidae:77740633	1979-03-16T00:00:00.0			50.754	-1.92911
urn:catalog:GBIF:Solenidae:77740874	1988-12-28T00:00:00.0			50.7982	-0.0337498
urn:catalog:GBIF:Solenidae:77740988	1979-03-03T00:00:00.0			50.7991	-0.037967
urn:catalog:GBIF:Solenidae:77741519				51.7377	0.947683
urn:catalog:GBIF:Solenidae:77741788	1997-07-30T00:00:00.0			51.9444	1.29599
urn:catalog:GBIF:Solenidae:77743300	1975-12-31T00:00:00.0			49.4174	-2.58459
urn:catalog:GBIF:Solenidae:77743300	1975-12-31T00:00:00.0			49.4174	-2.58459
urn:catalog:GBIF:Solenidae:77743792	1981-01-31T00:00:00.0			49.0008	-2.00131
urn:catalog:GBIF:Solenidae:77743792	1981-01-31T00:00:00.0			49.0008	-2.00131
urn:catalog:GBIF:Solenidae:77743914	1979-12-31T00:00:00.0			50.6753	-1.94551
urn:catalog:GBIF:Solenidae:77744046	1979-04-22T00:00:00.0			50.6879	-1.93558
urn:catalog:GBIF:Solenidae:77744065	1979-04-22T00:00:00.0			50.696	-1.93557
urn:catalog:GBIF:Solenidae:77744082	1979-04-21T00:00:00.0			50.6771	-1.95258
urn:catalog:GBIF:Solenidae:77744156	1979-04-21T00:00:00.0			50.6762	-1.94268
urn:catalog:GBIF:Solenidae:77744331	1930-12-31T00:00:00.0			50.7313	-1.73784
urn:catalog:GBIF:Solenidae:77744365	1930-12-31T00:00:00.0			50.7133	-1.7521
urn:catalog:GBIF:Solenidae:77744393	1996-06-30T00:00:00.0			48.6525	-2.2996
urn:catalog:GBIF:Solenidae:77744393	1996-06-30T00:00:00.0			48.6525	-2.2996
urn:catalog:GBIF:Solenidae:77745513	1996-07-01T00:00:00.0			48.6974	-3.92276
urn:catalog:GBIF:Solenidae:77745513	1996-07-01T00:00:00.0			48.6974	-3.92276
urn:catalog:GBIF:Solenidae:77746526				51.7715	1.03687
urn:catalog:GBIF:Solenidae:77746676	1995-12-15T00:00:00.0			48.6941	-3.56779
urn:catalog:GBIF:Solenidae:77746676	1995-12-15T00:00:00.0			48.6941	-3.56779
urn:catalog:GBIF:Solenidae:77746811	1997-05-27T00:00:00.0			51.7737	0.950025
urn:catalog:GBIF:Solenidae:77746869	1997-06-08T00:00:00.0			51.7815	0.994045
urn:catalog:GBIF:Solenidae:77747061	1997-05-29T00:00:00.0			51.7471	0.933801
urn:catalog:GBIF:Solenidae:77747103	1997-07-12T00:00:00.0			51.7198	0.946514
urn:catalog:GBIF:Solenidae:77747139	1999-01-11T00:00:00.0			51.7744	0.921073
urn:catalog:GBIF:Solenidae:77747437	1999-04-17T00:00:00.0			49.2412	-1.67052
urn:catalog:GBIF:Solenidae:77747437	1999-04-17T00:00:00.0			49.2412	-1.67052
urn:catalog:GBIF:Solenidae:77747585	1999-04-19T00:00:00.0			49.1678	-1.60402
urn:catalog:GBIF:Solenidae:77747585	1999-04-19T00:00:00.0			49.1678	-1.60402
urn:catalog:GBIF:Solenidae:77747637	1999-04-15T00:00:00.0			49.1678	-1.60402
urn:catalog:GBIF:Solenidae:77747637	1999-04-15T00:00:00.0			49.1678	-1.60402
urn:catalog:GBIF:Solenidae:77748069				50.8165	0.550595
urn:catalog:GBIF:Solenidae:77748568	1991-02-17T00:00:00.0			50.8872	0.689554
urn:catalog:GBIF:Solenidae:77748607	1991-03-07T00:00:00.0			50.7829	0.0166876
urn:catalog:GBIF:Solenidae:77748789	1991-09-07T00:00:00.0			50.8115	0.360074
urn:catalog:GBIF:Solenidae:77748830	1992-03-18T00:00:00.0			50.7786	0.0548089
urn:catalog:GBIF:Solenidae:77749423				50.6169	-1.94982
urn:catalog:GBIF:Solenidae:77750277	2005-07-12T00:00:00.0			52.8112	-4.15233
urn:catalog:GBIF:Solenidae:77750918	2006-03-28T00:00:00.0			49.6065	-1.25557
urn:catalog:GBIF:Solenidae:77750918	2006-03-28T00:00:00.0			49.6065	-1.25557
urn:catalog:GBIF:Solenidae:77752790	2006-02-04T00:00:00.0			51.2884	1.3829
urn:catalog:GBIF:Solenidae:77753089	2007-03-19T00:00:00.0			49.5866	-1.25559
urn:catalog:GBIF:Solenidae:77753089	2007-03-19T00:00:00.0			49.5866	-1.25559
urn:catalog:GBIF:Solenidae:77768052	1996-08-30T00:00:00.0			53.2599	-3.99936
urn:catalog:GBIF:Solenidae:77768079	2003-10-09T00:00:00.0			53.2599	-3.99936
urn:catalog:GBIF:Solenidae:77768137	2001-07-16T00:00:00.0			53.2481	-4.0048
urn:catalog:GBIF:Solenidae:77768177	2003-05-08T00:00:00.0			53.2481	-4.0048
urn:catalog:GBIF:Solenidae:77768872	2004-03-23T00:00:00.0			53.1052	-4.3448
urn:catalog:GBIF:Solenidae:77769720	1992-08-20T00:00:00.0			52.9388	-4.52482
urn:catalog:GBIF:Solenidae:77769930	2004-07-04T00:00:00.0			52.938	-4.55901
urn:catalog:GBIF:Solenidae:77771041	2004-05-03T00:00:00.0			53.3114	-4.0378
urn:catalog:GBIF:Solenidae:77771127	2004-05-08T00:00:00.0			53.3021	-4.05386
urn:catalog:GBIF:Solenidae:77771218	1992-09-14T00:00:00.0			53.3068	-4.14566
urn:catalog:GBIF:Solenidae:77771260	1996-06-15T00:00:00.0			53.3068	-4.14566
urn:catalog:GBIF:Solenidae:77771489	2003-10-20T00:00:00.0			53.3081	-4.17125
urn:catalog:GBIF:Solenidae:77771541	2004-06-26T00:00:00.0			53.3081	-4.17125
urn:catalog:GBIF:Solenidae:77771594	2005-09-20T00:00:00.0			53.3054	-4.17111
urn:catalog:GBIF:Solenidae:77771711	1996-06-15T00:00:00.0			53.2991	-4.17529
urn:catalog:GBIF:Solenidae:77771764	2001-09-19T00:00:00.0			53.313	-4.20002
urn:catalog:GBIF:Solenidae:77771905	2001-09-19T00:00:00.0			53.3131	-4.19702
urn:catalog:GBIF:Solenidae:77771969	1993-05-21T00:00:00.0			53.3103	-4.20138
urn:catalog:GBIF:Solenidae:77772003	1994-09-22T00:00:00.0			53.3103	-4.20138
urn:catalog:GBIF:Solenidae:77772037	2001-11-14T00:00:00.0			53.3103	-4.20138
urn:catalog:GBIF:Solenidae:77772076	1992-09-17T00:00:00.0			53.319	-4.21385
urn:catalog:GBIF:Solenidae:77772130	1993-05-19T00:00:00.0			53.319	-4.21385
urn:catalog:GBIF:Solenidae:77772203	1994-09-22T00:00:00.0			53.319	-4.21385
urn:catalog:GBIF:Solenidae:77772282	1995-05-21T00:00:00.0			53.319	-4.21385
urn:catalog:GBIF:Solenidae:77772408	2005-08-22T00:00:00.0			53.319	-4.21385
urn:catalog:GBIF:Solenidae:77772534	1993-05-24T00:00:00.0			53.3235	-4.21708
urn:catalog:GBIF:Solenidae:77772583	1994-09-19T00:00:00.0			53.3235	-4.21708
urn:catalog:GBIF:Solenidae:77772731	1992-09-19T00:00:00.0			53.3395	-4.22843
urn:catalog:GBIF:Solenidae:77772771	1993-05-20T00:00:00.0			53.3395	-4.22843
urn:catalog:GBIF:Solenidae:77772834	1994-09-18T00:00:00.0			53.3395	-4.22843
urn:catalog:GBIF:Solenidae:77773164	1993-05-25T00:00:00.0			53.3622	-4.26118
urn:catalog:GBIF:Solenidae:77773345	2002-01-15T00:00:00.0			53.3631	-4.25973
urn:catalog:GBIF:Solenidae:77773412	2003-10-16T00:00:00.0			53.3622	-4.26118
urn:catalog:GBIF:Solenidae:77777327	1991-10-05T00:00:00.0			53.1793	-4.4611
urn:catalog:GBIF:Solenidae:77777376	1997-05-06T00:00:00.0			53.1793	-4.4611
urn:catalog:GBIF:Solenidae:77777610	2006-08-26T00:00:00.0			53.1694	-4.41713
urn:catalog:GBIF:Solenidae:77777787	2002-04-29T00:00:00.0			53.1533	-4.41473
urn:catalog:GBIF:Solenidae:77777859	2005-07-25T00:00:00.0			53.1533	-4.41473
urn:catalog:GBIF:Solenidae:77777945	2001-10-15T00:00:00.0			53.1344	-4.41367
urn:catalog:GBIF:Solenidae:77778094	2001-10-15T00:00:00.0			53.1437	-4.40073
urn:catalog:GBIF:Solenidae:77780693	2006-05-29T00:00:00.0			52.9451	-4.56539
urn:catalog:GBIF:Solenidae:77781334	1993-01-31T00:00:00.0			53.86	-3.05152
urn:catalog:GBIF:Solenidae:77781461	1993-01-31T00:00:00.0			53.7988	-3.05758
urn:catalog:GBIF:Solenidae:77781506	1993-01-31T00:00:00.0			53.8096	-3.05785
urn:catalog:GBIF:Solenidae:77781598	1993-03-09T00:00:00.0			53.7647	-3.04914
urn:catalog:GBIF:Solenidae:77781720	1993-02-15T00:00:00.0			53.7529	-3.06401
urn:catalog:GBIF:Solenidae:77782150	1993-02-15T00:00:00.0			53.7396	-3.0379
urn:catalog:GBIF:Solenidae:77782227	1995-04-14T00:00:00.0			53.726	-3.05272
urn:catalog:GBIF:Solenidae:77782438	1993-04-29T00:00:00.0			53.6362	-3.03839
urn:catalog:GBIF:Solenidae:77782473	1993-04-29T00:00:00.0			53.6424	-3.04762
urn:catalog:GBIF:Solenidae:77782511	1993-04-29T00:00:00.0			53.6696	-3.02104
urn:catalog:GBIF:Solenidae:77782545	1993-04-29T00:00:00.0			53.6342	-3.06707
urn:catalog:GBIF:Solenidae:77782601	1993-06-28T00:00:00.0			53.6279	-3.06238
urn:catalog:GBIF:Solenidae:77783557	1991-10-27T00:00:00.0			53.3611	-3.31423
urn:catalog:GBIF:Solenidae:77783585	1993-09-12T00:00:00.0			53.3611	-3.31423
urn:catalog:GBIF:Solenidae:77783676	1991-10-27T00:00:00.0			53.361	-3.32925
urn:catalog:GBIF:Solenidae:77783694	1994-05-20T00:00:00.0			53.3581	-3.34719
urn:catalog:GBIF:Solenidae:77783718	1994-05-20T00:00:00.0			53.3541	-3.37562
urn:catalog:GBIF:Solenidae:77783756	1994-07-18T00:00:00.0			53.3474	-3.41146
urn:catalog:GBIF:Solenidae:77783782	1994-05-20T00:00:00.0			53.3513	-3.38455
urn:catalog:GBIF:Solenidae:77783840	1991-10-27T00:00:00.0			53.3303	-3.48599
urn:catalog:GBIF:Solenidae:77783979	1994-10-16T00:00:00.0			53.3211	-3.50819
urn:catalog:GBIF:Solenidae:77784067	1994-10-16T00:00:00.0			53.2948	-3.5928
urn:catalog:GBIF:Solenidae:77785909	2004-04-24T00:00:00.0			52.528	-4.04851
urn:catalog:GBIF:Solenidae:88931452	2006-02-22T00:00:00.0			53.536	-3.13176
urn:catalog:GBIF:Solenidae:139208423	2001-07-30T00:00:00.0			51.6171	-5.14287
urn:catalog:GBIF:Solenidae:169180553	1977-06-25T00:00:00.0			53.663	-3.01407
urn:catalog:GBIF:Solenidae:169180613	1971-12-11T00:00:00.0			53.645	-3.01364
urn:catalog:GBIF:Solenidae:169180643	1967-10-28T00:00:00.0			53.645	-3.01364
urn:catalog:GBIF:Solenidae:169180842	1975-01-18T00:00:00.0			53.663	-3.01407
urn:catalog:GBIF:Solenidae:169180863	1977-02-28T00:00:00.0			53.6267	-3.04345
urn:catalog:GBIF:Solenidae:169189631	1968-02-24T00:00:00.0			53.6085	-3.07323
urn:catalog:GBIF:Solenidae:169196005	2006-02-22T00:00:00.0			53.5723	-3.10252
urn:catalog:GBIF:Solenidae:169634447	2003-09-30T00:00:00.0			51.5732	-3.81334
urn:catalog:GBIF:Solenidae:169663655	1998-04-27T00:00:00.0			51.7184	-5.1709
urn:catalog:GBIF:Solenidae:C.100034	1999-07-27T11:59:59.82+00	5	7	-27.5	153.4
urn:catalog:GBIF:Solenidae:C.100488	1999-08-05T11:59:59.82+00			-23.16	150.78
urn:catalog:GBIF:Solenidae:C.103535	1999-08-17T11:59:59.82+00			-12.05	134.21
urn:catalog:GBIF:Solenidae:C.105741	2000-07-26T11:59:59.82+00			-33.8	151.28
urn:catalog:GBIF:Solenidae:C.107002	2000-08-09T11:59:59.82+00			-19.26	146.81
urn:catalog:GBIF:Solenidae:C.111400	2000-08-30T11:59:59.82+00			-34.06	151.14
urn:catalog:GBIF:Solenidae:C.124122	2000-07-26T11:59:59.82+00	60	60	-34.01	151.26
urn:catalog:GBIF:Solenidae:C.124441	2000-08-09T11:59:59.82+00	9	18	-34.07	151.16
urn:catalog:GBIF:Solenidae:C.12829	2002-08-06T11:59:59.82+00			-26.81	153.16
urn:catalog:GBIF:Solenidae:C.13933	2002-08-07T11:59:59.82+00			-12.46	130.83
urn:catalog:GBIF:Solenidae:C.14241	2000-08-30T11:59:59.82+00			-11.96	141.88
urn:catalog:GBIF:Solenidae:C.14243	1998-01-01T11:59:59.82+00			-11.96	141.88
urn:catalog:GBIF:Solenidae:C.15306	1999-08-17T11:59:59.82+00	9	9	-16.96	140.88
urn:catalog:GBIF:Solenidae:C.16028	1999-07-27T11:59:59.82+00			-33.83	151.26
urn:catalog:GBIF:Solenidae:C.19180	1999-08-05T11:59:59.82+00			-27.25	153.25
urn:catalog:GBIF:Solenidae:C.19181	1999-08-05T11:59:59.82+00			-25.28	152.83
urn:catalog:GBIF:Solenidae:C.211472	2000-08-07T11:59:59.82+00			-19.11	146.86
urn:catalog:GBIF:Solenidae:C.212151	2000-08-15T11:59:59.82+00	42	42	-21.45	150.13
urn:catalog:GBIF:Solenidae:C.212152	1999-07-28T11:59:59.82+00	57	57	-21.97	150.75
urn:catalog:GBIF:Solenidae:C.212153	1999-01-01T11:59:59.82+00	40	40	-21.46	150.14
urn:catalog:GBIF:Solenidae:C.212154	1960-09-14T11:59:59.82+00	33	33	-20.05	148.83
urn:catalog:GBIF:Solenidae:C.212155	1913-07-08T11:59:59.82+00	64	73	-21.7	152.43
urn:catalog:GBIF:Solenidae:C.212156	1962-08-20T11:59:59.82+00	33	35	-16.85	146.02
urn:catalog:GBIF:Solenidae:C.212157	1962-08-17T11:59:59.82+00	27	27	-20.53	149.02
urn:catalog:GBIF:Solenidae:C.212158	1960-08-14T11:59:59.82+00			-16.36	145.43
urn:catalog:GBIF:Solenidae:C.212159	1960-08-04T11:59:59.82+00			-10.74	142.59
urn:catalog:GBIF:Solenidae:C.212160	1910-06-15T23:59:59.82+00			-23.95	151.36
urn:catalog:GBIF:Solenidae:C.212161	1910-07-16T11:59:59.82+00			-23.95	151.36
urn:catalog:GBIF:Solenidae:C.3025	1977-07-02T11:59:59.82+00			-19.26	146.81
urn:catalog:GBIF:Solenidae:C.304374				-10.71	142.46
urn:catalog:GBIF:Solenidae:C.324545	1995-08-01T11:59:59.82+00	5.5	13	-32.7	152.08
urn:catalog:GBIF:Solenidae:C.325279	1995-08-01T11:59:59.82+00			-37.36	149.95
urn:catalog:GBIF:Solenidae:C.325280	2001-07-30T11:59:59.82+00			-37.08	150
urn:catalog:GBIF:Solenidae:C.325281	2002-05-24T11:59:59.82+00	46	46	-37.08	149.95
urn:catalog:GBIF:Solenidae:C.325282	2002-02-28T11:59:59.82+00			-37.08	150
urn:catalog:GBIF:Solenidae:C.325283	2002-03-21T11:59:59.82+00			-37.08	149.9
urn:catalog:GBIF:Solenidae:C.325284	2002-04-16T11:59:59.82+00	46	46	-36.91	149.91
urn:catalog:GBIF:Solenidae:C.325285	2001-12-14T11:59:59.82+00			-35.06	150.75
urn:catalog:GBIF:Solenidae:C.325286	2001-08-22T11:59:59.82+00			-34.04	151.16
urn:catalog:GBIF:Solenidae:C.325287	2001-07-08T11:59:59.82+00			-34.06	151.14
urn:catalog:GBIF:Solenidae:C.325288	1992-11-24T11:59:59.82+00			-34.06	151.14
urn:catalog:GBIF:Solenidae:C.325289	1960-06-06T11:59:59.82+00			-33.99	151.14
urn:catalog:GBIF:Solenidae:C.325290	1968-09-09T11:59:59.82+00			-33.95	151.16
urn:catalog:GBIF:Solenidae:C.325291	1899-05-05T11:59:59.82+00			-33.81	151.28
urn:catalog:GBIF:Solenidae:C.325292	1899-05-05T11:59:59.82+00	1	2	-33.81	151.24
urn:catalog:GBIF:Solenidae:C.325293	1899-05-05T11:59:59.82+00	2.4	2.4	-33.81	151.25
urn:catalog:GBIF:Solenidae:C.325294	1994-04-23T11:59:59.82+00			-33.82	151.25
urn:catalog:GBIF:Solenidae:C.325295	1991-04-07T11:59:59.82+00			-33.55	151.26
urn:catalog:GBIF:Solenidae:C.325296	2003-09-23T11:59:59.82+00			-33.51	151.33
urn:catalog:GBIF:Solenidae:C.325297	2000-01-22T11:59:59.82+00			-33.61	151.3
urn:catalog:GBIF:Solenidae:C.325298	1988-06-12T11:59:59.82+00	7	7	-33.81	151.25
urn:catalog:GBIF:Solenidae:C.325299	1990-06-04T11:59:59.82+00			-32.71	152.15
urn:catalog:GBIF:Solenidae:C.325469	1988-06-14T11:59:59.82+00	9	9	-33.81	151.24
urn:catalog:GBIF:Solenidae:C.325470	1988-06-14T11:59:59.82+00	46	78	-32.71	152.25
urn:catalog:GBIF:Solenidae:C.325471	1989-06-19T11:59:59.82+00	3.5	7.5	-33.81	151.24
urn:catalog:GBIF:Solenidae:C.351450	1989-06-21T11:59:59.82+00			-33.98	151.2
urn:catalog:GBIF:Solenidae:C.351451	1989-06-21T11:59:59.82+00			-33.98	151.2
urn:catalog:GBIF:Solenidae:C.351453				-33.98	151.2
urn:catalog:GBIF:Solenidae:C.351454				-33.98	151.2
urn:catalog:GBIF:Solenidae:C.356807				-33.82	151.25
urn:catalog:GBIF:Solenidae:C.36314				-10.7	142.46
urn:catalog:GBIF:Solenidae:C.394617				-27.5	153.4
urn:catalog:GBIF:Solenidae:C.394618	1947-05-03T11:59:59.82+00	9	11	-27.5	153.35
urn:catalog:GBIF:Solenidae:C.394619		4	4	-27.62	153.31
urn:catalog:GBIF:Solenidae:C.411401	1954-01-15T11:59:59.82+00			-25.33	153
urn:catalog:GBIF:Solenidae:C.411402	1964-07-01T23:59:59.82+00			-25.33	152.93
urn:catalog:GBIF:Solenidae:C.411404	1954-01-20T11:59:59.82+00			-25.33	153
urn:catalog:GBIF:Solenidae:C.411405	1920-07-01T23:59:59.82+00			-25.33	152.93
urn:catalog:GBIF:Solenidae:C.413068	1920-07-01T23:59:59.82+00			-16.71	138.25
urn:catalog:GBIF:Solenidae:C.413581	1920-07-01T23:59:59.82+00			-27.35	153.1
urn:catalog:GBIF:Solenidae:C.413582	1920-07-01T23:59:59.82+00	5	7	-27.5	153.4
urn:catalog:GBIF:Solenidae:C.413583	1999-08-05T11:59:59.82+00			-27.43	153.17
urn:catalog:GBIF:Solenidae:C.413584	1842-07-02T11:59:59.82+00			-27.33	153.06
urn:catalog:GBIF:Solenidae:C.413588	1842-07-02T11:59:59.82+00			-25.28	152.83
urn:catalog:GBIF:Solenidae:C.413589	1842-07-02T11:59:59.82+00			-25.3	152.76
urn:catalog:GBIF:Solenidae:C.413595				-25.3	152.76
urn:catalog:GBIF:Solenidae:C.413596				-24.76	152.4
urn:catalog:GBIF:Solenidae:C.413597	1920-07-01T23:59:59.82+00	7	7	-23.06	150.9
urn:catalog:GBIF:Solenidae:C.413598				-23.13	150.73
urn:catalog:GBIF:Solenidae:C.413599				-23.13	150.75
urn:catalog:GBIF:Solenidae:C.414094				-42.95	147.53
urn:catalog:GBIF:Solenidae:C.414100				-40.76	145.3
urn:catalog:GBIF:Solenidae:C.414101				-32.68	152.16
urn:catalog:GBIF:Solenidae:C.415875				-22.3	150.45
urn:catalog:GBIF:Solenidae:C.415880				-21.99	150.16
urn:catalog:GBIF:Solenidae:C.419517				-22.32	150.2
urn:catalog:GBIF:Solenidae:C.434290	1920-07-01T23:59:59.82+00			-35.71	137.94
urn:catalog:GBIF:Solenidae:C.435273	2005-02-21T11:59:59.82+00			-32.7	152.08
urn:catalog:GBIF:Solenidae:C.446545				-20.9	148.96
urn:catalog:GBIF:Solenidae:C.446546				-21.05	149.19
urn:catalog:GBIF:Solenidae:C.447508				-23.16	150.79
urn:catalog:GBIF:Solenidae:C.447509				-20.9	148.96
urn:catalog:GBIF:Solenidae:C.447510				-20.45	149.03
urn:catalog:GBIF:Solenidae:C.447511		37	37	-20.45	149.03
urn:catalog:GBIF:Solenidae:C.449370				-14	136.41
urn:catalog:GBIF:Solenidae:C.449372				-10.68	142.52
urn:catalog:GBIF:Solenidae:C.449373		9	22	-17.1	139.61
urn:catalog:GBIF:Solenidae:C.449374				-19.23	146.8
urn:catalog:GBIF:Solenidae:C.449375				-19.13	146.83
urn:catalog:GBIF:Solenidae:C.449376		7	7	-23.06	150.9
urn:catalog:GBIF:Solenidae:C.449378				-17.48	140.83
urn:catalog:GBIF:Solenidae:C.449379				-17.1	139.61
urn:catalog:GBIF:Solenidae:C.449380				-21.63	115.11
urn:catalog:GBIF:Solenidae:C.449381				-19.26	146.81
urn:catalog:GBIF:Solenidae:C.449382				-19.29	146.95
urn:catalog:GBIF:Solenidae:C.449383				-19.23	146.8
urn:catalog:GBIF:Solenidae:C.449384				-19.23	146.8
urn:catalog:GBIF:Solenidae:C.449385				-19.18	146.75
urn:catalog:GBIF:Solenidae:C.449386				-17.95	146.16
urn:catalog:GBIF:Solenidae:C.449437				-17.1	139.61
urn:catalog:GBIF:Solenidae:C.449438				-24.88	113.66
urn:catalog:GBIF:Solenidae:C.449439				-22.4	114.13
urn:catalog:GBIF:Solenidae:C.449441				-19.78	120.63
urn:catalog:GBIF:Solenidae:C.449442				-17.96	122.23
urn:catalog:GBIF:Solenidae:C.449443				-22.21	114.1
urn:catalog:GBIF:Solenidae:C.449444				-18	122.25
urn:catalog:GBIF:Solenidae:C.449445				-17.96	122.23
urn:catalog:GBIF:Solenidae:C.449446				-17.96	122.23
urn:catalog:GBIF:Solenidae:C.449447				-14	136.41
urn:catalog:GBIF:Solenidae:C.449448				-12.33	130.9
urn:catalog:GBIF:Solenidae:C.449449				-11.73	131.28
urn:catalog:GBIF:Solenidae:C.449450		9	22	-17.1	139.61
urn:catalog:GBIF:Solenidae:C.449451				-17.1	139.61
urn:catalog:GBIF:Solenidae:C.449452				-11.21	132.18
urn:catalog:GBIF:Solenidae:C.449453		7.3	7.3	-16.1	141.2
urn:catalog:GBIF:Solenidae:C.449593		18	18	-42.24	148.04
urn:catalog:GBIF:Solenidae:C.449594				-43.15	147.85
urn:catalog:GBIF:Solenidae:C.449595	1999-07-28T11:59:59.82+00			-43.01	147.95
urn:catalog:GBIF:Solenidae:C.449596				-42.86	147.5
urn:catalog:GBIF:Solenidae:C.449597				-34.81	138.48
urn:catalog:GBIF:Solenidae:C.449598		9	13	-43.24	147.25
urn:catalog:GBIF:Solenidae:C.449600	1983-04-13T23:59:59.82+00	14	14	-42.17	148.1
urn:catalog:GBIF:Solenidae:C.449601	1979-05-01T23:59:59.82+00	33	33	-41.83	148.28
urn:catalog:GBIF:Solenidae:C.449602	2003-07-16T11:59:59.82+00			-42.16	148.3
urn:catalog:GBIF:Solenidae:C.449837	2003-07-16T11:59:59.82+00			-25.28	152.83
urn:catalog:GBIF:Solenidae:C.449838	2003-07-16T11:59:59.82+00	16	22	-23.9	151.36
urn:catalog:GBIF:Solenidae:C.449839	2003-07-17T11:59:59.82+00			-23.28	150.83
urn:catalog:GBIF:Solenidae:C.449840	2003-07-18T11:59:59.82+00	7	7	-23.06	150.9
urn:catalog:GBIF:Solenidae:C.449841	2003-07-18T11:59:59.82+00			-14	136.41
urn:catalog:GBIF:Solenidae:C.449842	2003-07-25T11:59:59.82+00			-18.55	146.33
urn:catalog:GBIF:Solenidae:C.449843	2003-07-31T11:59:59.82+00	10.5	10.5	-14.66	145.45
urn:catalog:GBIF:Solenidae:C.449844	2003-08-18T11:59:59.82+00			-10.6	142.16
urn:catalog:GBIF:Solenidae:C.449845	2003-09-03T11:59:59.82+00			-14.96	145.35
urn:catalog:GBIF:Solenidae:C.449846	2003-07-15T11:59:59.82+00			-17.78	146.1
urn:catalog:GBIF:Solenidae:C.449847	2003-07-16T11:59:59.82+00			-17.9	146.1
urn:catalog:GBIF:Solenidae:C.449848	2003-07-21T11:59:59.82+00			-19.23	146.8
urn:catalog:GBIF:Solenidae:C.449849	2003-07-22T11:59:59.82+00	3.5	3.5	-23.21	150.96
urn:catalog:GBIF:Solenidae:C.449850	2003-07-23T11:59:59.82+00			-23.95	151.36
urn:catalog:GBIF:Solenidae:C.449851	2003-07-23T11:59:59.82+00			-20.01	148.25
urn:catalog:GBIF:Solenidae:C.449852	2003-07-23T11:59:59.82+00			-12.45	130.81
urn:catalog:GBIF:Solenidae:C.449853	2003-07-24T11:59:59.82+00			-17.78	146.1
urn:catalog:GBIF:Solenidae:C.449854	2003-07-29T11:59:59.82+00			-11.96	141.88
urn:catalog:GBIF:Solenidae:C.449855	2003-07-29T11:59:59.82+00			-12.25	136.88
urn:catalog:GBIF:Solenidae:C.449856	2003-07-30T11:59:59.82+00			-16.88	145.8
urn:catalog:GBIF:Solenidae:C.459340	2003-07-31T11:59:59.82+00			-19.11	146.84
urn:catalog:GBIF:Solenidae:C.459375	2003-08-04T11:59:59.82+00			-19.11	146.86
urn:catalog:GBIF:Solenidae:C.49390	2003-08-04T11:59:59.82+00	27	27	-11.23	142.91
urn:catalog:GBIF:Solenidae:C.49933	2003-08-05T11:59:59.82+00	18	36	-37.26	149.98
urn:catalog:GBIF:Solenidae:C.50435	2003-08-07T11:59:59.82+00			-37.56	149.93
urn:catalog:GBIF:Solenidae:C.50436	2003-08-21T11:59:59.82+00			-37.56	149.93
urn:catalog:GBIF:Solenidae:C.50921	2003-08-21T11:59:59.82+00			-28.87	153.57
urn:catalog:GBIF:Solenidae:C.56749	2003-09-02T11:59:59.82+00			-17.96	122.23
urn:catalog:GBIF:Solenidae:C.56959	2003-06-03T11:59:59.82+00			-35.03	117.88
urn:catalog:GBIF:Solenidae:C.57135	2003-06-04T11:59:59.82+00			-19.11	121.48
urn:catalog:GBIF:Solenidae:C.58452	2003-06-05T11:59:59.82+00			-23.41	150.91
urn:catalog:GBIF:Solenidae:C.58528	2003-06-11T11:59:59.82+00			-23.41	150.91
urn:catalog:GBIF:Solenidae:C.58973	2003-06-13T11:59:59.82+00			-20.45	149.03
urn:catalog:GBIF:Solenidae:C.61330	2003-06-13T11:59:59.82+00			-12.25	136.88
urn:catalog:GBIF:Solenidae:C.61545	2003-07-15T11:59:59.82+00	37	37	-20.45	149.03
urn:catalog:GBIF:Solenidae:C.64382	2001-07-31T11:59:59.82+00			-34.06	151.14
urn:catalog:GBIF:Solenidae:C.6498	2000-06-20T11:59:59.82+00			-33.8	151.23
urn:catalog:GBIF:Solenidae:C.70572	2004-06-29T11:59:59.82+00			-21.45	149.28
urn:catalog:GBIF:Solenidae:C.70701	2003-08-13T11:59:59.82+00			-25.28	152.86
urn:catalog:GBIF:Solenidae:C.71437	2000-08-28T11:59:59.82+00			-11.73	131.28
urn:catalog:GBIF:Solenidae:C.71650	2003-07-01T11:59:59.82+00			-25.28	152.9
urn:catalog:GBIF:Solenidae:C.71951	2001-07-11T11:59:59.82+00			-20.01	148.45
urn:catalog:GBIF:Solenidae:C.71968	2001-07-11T11:59:59.82+00			-34.81	138.48
urn:catalog:GBIF:Solenidae:C.72245	2000-07-28T11:59:59.82+00			-20.01	148.45
urn:catalog:GBIF:Solenidae:C.72258				-20.01	148.45
urn:catalog:GBIF:Solenidae:C.75037				-12	134.45
urn:catalog:GBIF:Solenidae:C.75539				-35.86	150.18
urn:catalog:GBIF:Solenidae:C.76912				-33.8	151.24
urn:catalog:GBIF:Solenidae:C.7724				-37.08	149.92
urn:catalog:GBIF:Solenidae:C.83807				-19.26	146.81
urn:catalog:GBIF:Solenidae:C.83829				-23.13	150.75
urn:catalog:GBIF:Solenidae:C.87861				-25.28	152.9
urn:catalog:GBIF:Solenidae:C.87862				-10.7	142.46
urn:catalog:GBIF:Solenidae:C.87917				-23.13	150.75
urn:catalog:GBIF:Solenidae:C.87932		18	18	-37.08	149.9
urn:catalog:GBIF:Solenidae:C.88646				-23.28	150.83
urn:catalog:GBIF:Solenidae:C.93865				-25.3	152.76
urn:catalog:GBIF:Solenidae:C.93936				-23.13	150.75
urn:catalog:GBIF:Solenidae:C.94067				-34.9	138.5
urn:catalog:GBIF:Solenidae:C.94779	1966-07-02T11:59:59.82+00			-40.76	145.3
urn:catalog:GBIF:Solenidae:C.96185	1982-07-02T11:59:59.82+00			-23.13	150.75
urn:catalog:GBIF:Solenidae:C.96640	1993-07-02T11:59:59.82+00			-33.55	151.26
urn:catalog:GBIF:Solenidae:C.98058	1993-07-02T11:59:59.82+00			-14	136.41
urn:catalog:GBIF:Solenidae:C.99593	1980-07-01T23:59:59.82+00			-12.45	130.83
urn:catalog:GBIF:Solenidae:C.99683	1995-07-02T11:59:59.82+00	2	2	-33.81	151.24
urn:catalog:GBIF:Solenidae:GNHM-MS-0000146	1995-07-02T11:59:59.82+00			36.9833	126.533
urn:catalog:GBIF:Solenidae:GNHM-MS-0000146	1995-07-02T11:59:59.82+00			36.98	126.53
urn:catalog:GBIF:Solenidae:GNHM-MS-0000147	1996-07-01T23:59:59.82+00			34.7333	128
urn:catalog:GBIF:Solenidae:GNHM-MS-0000147	1993-07-02T11:59:59.82+00			34.73	128
urn:catalog:GBIF:Solenidae:GNHM-MS-0000148	1993-07-02T11:59:59.82+00			36.9833	126.533
urn:catalog:GBIF:Solenidae:GNHM-MS-0000148	2004-08-06T11:59:59.82+00			36.98	126.53
urn:catalog:GBIF:Solenidae:GNHM-MS-0000149	2007-05-16T11:59:59.82+00			34.85	128.583
urn:catalog:GBIF:Solenidae:GNHM-MS-0000149	2006-02-21T23:59:59.82+00			34.85	128.58
urn:catalog:GBIF:Solenidae:INPN_21162099	2006-02-21T23:59:59.82+00			48.8879	-1.805
urn:catalog:GBIF:Solenidae:INPN_21162100	2006-02-21T23:59:59.82+00			49.2919	-1.70718
urn:catalog:GBIF:Solenidae:INPN_21162101	1985-09-15T11:59:59.82+00			43.6676	-1.43156
urn:catalog:GBIF:Solenidae:INPN_21162102	1978-05-27T11:59:59.82+00			49.6091	-1.25215
urn:catalog:GBIF:Solenidae:INPN_21162103	1978-05-27T11:59:59.82+00			44.6914	-1.18828
urn:catalog:GBIF:Solenidae:INPN_21162104	1978-05-27T11:59:59.82+00			49.3363	-0.409749
urn:catalog:GBIF:Solenidae:IP.307036	1978-05-27T11:59:59.82+00			38.1303	13.3414
urn:catalog:GBIF:Solenidae:IP.307036				38.1303	13.3414
urn:catalog:GBIF:Solenidae:Mollusca_NL_125355	1978-05-27T11:59:59.82+00			51.7333	3.76667
urn:catalog:GBIF:Solenidae:Mollusca_NL_125367	1974-03-27T11:59:59.82+00			51.5333	3.45
urn:catalog:GBIF:Solenidae:Mollusca_NL_125981	1985-10-01T11:59:59.82+00			52.2667	4.5
urn:catalog:GBIF:Solenidae:NCKB01626	1989-01-01T11:59:59.82+00			33.4701	135.78
urn:catalog:GBIF:Solenidae:NCKB01627				34.2306	135.185
urn:catalog:GBIF:Solenidae:NCKB01629				35.2295	139.705
urn:catalog:GBIF:Solenidae:NCKB01630				35.3139	139.819
urn:catalog:GBIF:Solenidae:NCKB01635				35.4692	133.047
urn:catalog:GBIF:Solenidae:NSMK-MS-0007594	1996-06-30T11:59:59.82+00			37	126
urn:catalog:GBIF:Solenidae:NSMK-MS-0007595	1996-12-05T11:59:59.82+00			37	126
urn:catalog:GBIF:Solenidae:NSMK-MS-0007596	1992-10-16T11:59:59.82+00			37	126
urn:catalog:GBIF:Solenidae:NSMK-MS-0007597	1997-05-29T11:59:59.82+00			37	126
urn:catalog:GBIF:Solenidae:NSMK-MS-0007598	1997-07-02T11:59:59.82+00			37	126
urn:catalog:GBIF:Solenidae:NSMK-MS-0007599	1995-05-19T11:59:59.82+00			37	126
urn:catalog:GBIF:Solenidae:NSMK-MS-0007600	1997-04-10T11:59:59.82+00			37	126
urn:catalog:GBIF:Solenidae:NSMK-MS-0007601	1979-10-07T11:59:59.82+00			37	126
urn:catalog:GBIF:Solenidae:NSMK-MS-0007602	1977-05-14T11:59:59.82+00			37	126
urn:catalog:GBIF:Solenidae:NSMK-MS-0007603	1979-10-07T11:59:59.82+00			37	126
urn:catalog:GBIF:Solenidae:NSMK-MS-0007604	1981-05-02T11:59:59.82+00			37	126
urn:catalog:GBIF:Solenidae:NSMK-MS-0007605	1963-05-05T11:59:59.82+00			37	126
urn:catalog:GBIF:Solenidae:NSMK-MS-0007606	1967-07-15T11:59:59.82+00			37	126
urn:catalog:GBIF:Solenidae:NSMK-MS-0007607	1993-01-22T11:59:59.82+00			37	126
urn:catalog:GBIF:Solenidae:NSMK-MS-0007608	1992-12-05T11:59:59.82+00			37	126
urn:catalog:GBIF:Solenidae:NSMK-MS-0007609	1969-08-03T11:59:59.82+00			37	126
urn:catalog:GBIF:Solenidae:NSMK-MS-0007610	1972-04-16T11:59:59.82+00			37	126
urn:catalog:GBIF:Solenidae:NSMK-MS-0007611	1970-07-02T11:59:59.82+00			37	126
urn:catalog:GBIF:Solenidae:NSMK-MS-0007612	1930-12-31T11:59:59.82+00			37	126
urn:catalog:GBIF:Solenidae:NSMK-MS-0007613	1975-10-04T11:59:59.82+00			37	126
urn:catalog:GBIF:Solenidae:NSMK-MS-0007614	1974-08-04T11:59:59.82+00			37	126
urn:catalog:GBIF:Solenidae:NSMK-MS-0007615	1975-08-09T11:59:59.82+00			37	126
urn:catalog:GBIF:Solenidae:NSMK-MS-0007616	1997-07-02T11:59:59.82+00			37	126
urn:catalog:GBIF:Solenidae:NSMK-MS-0007617	1975-09-30T11:59:59.82+00			37	126
urn:catalog:GBIF:Solenidae:NSMK-MS-0007618	1997-07-12T11:59:59.82+00			37	126
urn:catalog:GBIF:Solenidae:NSMK-MS-0007619	1980-04-08T11:59:59.82+00			37	126
urn:catalog:GBIF:Solenidae:NSMK-MS-0007620	1991-03-07T11:59:59.82+00			37	126
urn:catalog:GBIF:Solenidae:NSMK-MS-0007621	1991-02-17T11:59:59.82+00			37	126
urn:catalog:GBIF:Solenidae:NSMK-MS-0007622	1993-07-04T11:59:59.82+00			37	126
urn:catalog:GBIF:Solenidae:NSMK-MS-0007623	1973-08-26T11:59:59.82+00			37	126
urn:catalog:GBIF:Solenidae:NSMK-MS-0007624	1969-08-08T11:59:59.82+00			37	126
urn:catalog:GBIF:Solenidae:NSMK-MS-0007625	1980-08-10T11:59:59.82+00			37	126
urn:catalog:GBIF:Solenidae:NSMK-MS-0007626	1873-06-30T11:59:59.82+00			37	126
urn:catalog:GBIF:Solenidae:NSMK-MS-0007627	1982-05-02T11:59:59.82+00			37	126
urn:catalog:GBIF:Solenidae:NSMK-MS-0007628	1997-07-30T11:59:59.82+00			37	126
urn:catalog:GBIF:Solenidae:NSMK-MS-0007629	1875-07-02T11:59:59.82+00			37	126
urn:catalog:GBIF:Solenidae:NSMK-MS-0007630	1967-06-15T11:59:59.82+00			37	126
urn:catalog:GBIF:Solenidae:NSMK-MS-0007631	1972-12-31T11:59:59.82+00			37	126
urn:catalog:GBIF:Solenidae:NSMK-MS-0007632	1930-12-31T11:59:59.82+00			37	126
urn:catalog:GBIF:Solenidae:NSMK-MS-0007633	1973-03-25T11:59:59.82+00			37	126
urn:catalog:GBIF:Solenidae:NSMK-MS-0007634	1974-07-14T11:59:59.82+00			37	126
urn:catalog:GBIF:Solenidae:NSMK-MS-0007635	1972-05-21T11:59:59.82+00			37	126
urn:catalog:GBIF:Solenidae:NSMK-MS-0007636	1966-05-01T11:59:59.82+00			37	126
urn:catalog:GBIF:Solenidae:NSMK-MS-0007637	1994-07-18T11:59:59.82+00			37	126
urn:catalog:GBIF:Solenidae:NSMK-MS-0007638	1994-09-15T23:59:59.82+00			37	126
urn:catalog:GBIF:Solenidae:NSMK-MS-0007639	1997-06-08T11:59:59.82+00			37	126
urn:catalog:GBIF:Solenidae:NSMK-MS-0007640	1997-05-27T11:59:59.82+00			37	126
urn:catalog:GBIF:Solenidae:NSMK-MS-0007641	1975-08-03T11:59:59.82+00			37	126
urn:catalog:GBIF:Solenidae:NSMK-MS-0007642	1997-06-07T11:59:59.82+00			37	126
urn:catalog:GBIF:Solenidae:NSMK-MS-0007643	1972-12-28T11:59:59.82+00			37	126
urn:catalog:GBIF:Solenidae:QVM:9:11762	1997-09-19T11:59:59.82+00			-41.0833	146.75
urn:catalog:GBIF:Solenidae:QVM:9:11763	1994-02-05T11:59:59.82+00			-41.0833	146.75
urn:catalog:GBIF:Solenidae:QVM:9:11764	1973-09-09T11:59:59.82+00			-41.2667	148.3
urn:catalog:GBIF:Solenidae:QVM:9:11765	1991-09-07T11:59:59.82+00			-41	147.4
urn:catalog:GBIF:Solenidae:QVM:9:11766	1987-02-07T11:59:59.82+00			-42.1333	148.3
urn:catalog:GBIF:Solenidae:QVM:9:11767	1987-02-07T11:59:59.82+00			-41.1	146.783
urn:catalog:GBIF:Solenidae:QVM:9:11768	1979-04-21T11:59:59.82+00			-41.1667	146.183
urn:catalog:GBIF:Solenidae:QVM:9:11769	1982-03-27T11:59:59.82+00			-38.75	143.683
urn:catalog:GBIF:Solenidae:QVM:9:11878	1979-04-22T11:59:59.82+00			-42.95	147.283
urn:catalog:GBIF:Solenidae:QVM:9:1394	1979-04-21T11:59:59.82+00			-43	147.317
urn:catalog:GBIF:Solenidae:QVM:9:1395	1993-07-16T11:59:59.82+00			-42.8333	147.433
urn:catalog:GBIF:Solenidae:QVM:9:1396	1920-07-01T23:59:59.82+00			-41.2667	148.3
urn:catalog:GBIF:Solenidae:QVM:9:1397	1979-04-22T11:59:59.82+00			-40.7667	145.3
urn:catalog:GBIF:Solenidae:QVM:9:1398	1979-04-22T11:59:59.82+00			-42.1667	148.3
urn:catalog:GBIF:Solenidae:QVM:9:1399	1995-04-15T11:59:59.82+00			-42.6333	147.917
urn:catalog:GBIF:Solenidae:QVM:9:1400	1975-08-31T11:59:59.82+00			-41	147.4
urn:catalog:GBIF:Solenidae:QVM:9:1401	1961-12-31T11:59:59.82+00			-40	144
urn:catalog:GBIF:Solenidae:QVM:9:1402	1979-03-15T11:59:59.82+00			-41	147.4
urn:catalog:GBIF:Solenidae:QVM:9:18768	1988-09-24T11:59:59.82+00			-38.3667	145.533
urn:catalog:GBIF:Solenidae:QVM:9:20125	1979-04-21T11:59:59.82+00			-21.15	149.183
urn:catalog:GBIF:Solenidae:QVM:9:20126	1979-04-21T11:59:59.82+00			-37.0667	149.917
urn:catalog:GBIF:Solenidae:QVM:9:805	1979-12-31T11:59:59.82+00			-40	148
urn:catalog:GBIF:Solenidae:QVM:9:807	1980-04-27T11:59:59.82+00			-42.95	147.283
urn:catalog:GBIF:Solenidae:YPM IP 307036	1989-04-07T11:59:59.82+00			38.1303	13.3413
urn:catalog:GBIF:Solenidae:YPM IP 307036	1976-05-08T11:59:59.82+00			38.1303	13.3413
urn:catalog:OBIS:Solenidae:2374207	1999-07-27T11:59:59.82+00	22		33.724	-118.214
urn:catalog:OBIS:Solenidae:2374208	1999-08-05T11:59:59.82+00	4		40.72	-124.238
urn:catalog:OBIS:Solenidae:2374209	1999-08-17T11:59:59.82+00	5		32.726	-117.179
urn:catalog:OBIS:Solenidae:2374210	2000-07-26T11:59:59.82+00	20		43.702	-69.88
urn:catalog:OBIS:Solenidae:2375032	2000-08-09T11:59:59.82+00	6		42.59	-70.665
urn:catalog:OBIS:Solenidae:2375033	2000-08-30T11:59:59.82+00	25		44.733	-67.094
urn:catalog:OBIS:Solenidae:2855839	2000-07-26T11:59:59.82+00	20.6		43.7	-69.88
urn:catalog:OBIS:Solenidae:2856755	2000-08-09T11:59:59.82+00	6.4		42.59	-70.66
urn:catalog:OBIS:Solenidae:2861006	2002-08-06T11:59:59.82+00	9		44.82	-66.95
urn:catalog:OBIS:Solenidae:2867617	2002-08-07T11:59:59.82+00	17		44.87	-66.99
urn:catalog:OBIS:Solenidae:2868041	2000-08-30T11:59:59.82+00	25.8		44.73	-67.09
urn:catalog:OBIS:Solenidae:2879049	1998-01-01T11:59:59.82+00	24		47.98	-122.5
urn:catalog:OBIS:Solenidae:2880642	1999-08-17T11:59:59.82+00	5		32.72	-117.17
urn:catalog:OBIS:Solenidae:2887819	1999-07-27T11:59:59.82+00	22		33.72	-118.21
urn:catalog:OBIS:Solenidae:2889044	1999-08-05T11:59:59.82+00	4		40.72	-124.23
urn:catalog:OBIS:Solenidae:2889184	1999-08-05T11:59:59.82+00	3.4		46.7	-123.88
urn:catalog:OBIS:Solenidae:2891133	2000-08-07T11:59:59.82+00	9.5		48.57	-123.33
urn:catalog:OBIS:Solenidae:2891320	2000-08-15T11:59:59.82+00	9		48.61	-122.83
urn:catalog:OBIS:Solenidae:2892159	1999-07-28T11:59:59.82+00	8.8		33.74	-118.14
urn:catalog:OBIS:Solenidae:2898001	1999-01-01T11:59:59.82+00	14		47.92	-122.68
urn:catalog:OBIS:Solenidae:5179911	1960-09-14T11:59:59.82+00	32.9184		53.26	-131.9
urn:catalog:OBIS:Solenidae:5179912	1913-07-08T11:59:59.82+00			53.99	-132.62
urn:catalog:OBIS:Solenidae:5179913	1962-08-20T11:59:59.82+00	36.6	36.6	54.1	-132.51
urn:catalog:OBIS:Solenidae:5179914	1962-08-17T11:59:59.82+00			52.7832	-132.039
urn:catalog:OBIS:Solenidae:5179915	1960-08-14T11:59:59.82+00	32.9	32.9	53.35	-131.91
urn:catalog:OBIS:Solenidae:5179916	1960-08-04T11:59:59.82+00	12.8	12.8	54	-132.6
urn:catalog:OBIS:Solenidae:5179917	1910-06-15T23:59:59.82+00			53.1623	-132.061
urn:catalog:OBIS:Solenidae:5179918	1910-07-16T11:59:59.82+00			53.25	-131.99
urn:catalog:OBIS:Solenidae:5549144	1977-07-02T11:59:59.82+00			-34.09	18.45
urn:catalog:OBIS:Solenidae:5549145				33.72	135.36
urn:catalog:OBIS:Solenidae:7237660	1995-08-01T11:59:59.82+00			-23.7478	-45.3503
urn:catalog:OBIS:Solenidae:7237661	1995-08-01T11:59:59.82+00			-23.7478	-45.3503
urn:catalog:OBIS:Solenidae:7255223	2001-07-30T11:59:59.82+00	20	20	-23.7578	-45.2286
urn:catalog:OBIS:Solenidae:7255224	2002-05-24T11:59:59.82+00	5	5	-23.5961	-45.2269
urn:catalog:OBIS:Solenidae:7255225	2002-02-28T11:59:59.82+00	5	5	-23.4383	-45.0553
urn:catalog:OBIS:Solenidae:7256207	2002-03-21T11:59:59.82+00	5	5	-23.5006	-45.1058
urn:catalog:OBIS:Solenidae:7256208	2002-04-16T11:59:59.82+00	5	5	-23.5431	-45.2103
urn:catalog:OBIS:Solenidae:7256209	2001-12-14T11:59:59.82+00	15	15	-23.8411	-45.4961
urn:catalog:OBIS:Solenidae:7256210	2001-08-22T11:59:59.82+00			-23.6275	-45.3967
urn:catalog:OBIS:Solenidae:7256211	2001-07-08T11:59:59.82+00			-23.6244	-45.3986
urn:catalog:OBIS:Solenidae:7256212	1992-11-24T11:59:59.82+00			-23.8178	-45.3719
urn:catalog:OBIS:Solenidae:8623923	1960-06-06T11:59:59.82+00			51.6556	-5.18197
urn:catalog:OBIS:Solenidae:8623924	1968-09-09T11:59:59.82+00			51.6594	-5.03762
urn:catalog:OBIS:Solenidae:8625023	1899-05-05T11:59:59.82+00			51.6699	-4.6044
urn:catalog:OBIS:Solenidae:8625024	1899-05-05T11:59:59.82+00			51.673	-4.45994
urn:catalog:OBIS:Solenidae:8625025	1899-05-05T11:59:59.82+00			51.5768	-4.74341
urn:catalog:OBIS:Solenidae:9361099	1994-04-23T11:59:59.82+00	0	0	51.461	-9.743
urn:catalog:OBIS:Solenidae:9696913	1991-04-07T11:59:59.82+00	30	30	-34.4917	20.5583
urn:catalog:OBIS:Solenidae:9696914	2003-09-23T11:59:59.82+00			-34.1417	24.8333
urn:catalog:OBIS:Solenidae:9696915	2000-01-22T11:59:59.82+00			-29.113	31.615
urn:catalog:OBIS:Solenidae:9698304	1988-06-12T11:59:59.82+00	55	55	-28.5233	32.435
urn:catalog:OBIS:Solenidae:9698305	1990-06-04T11:59:59.82+00	51	51	-26.8917	32.9267
urn:catalog:OBIS:Solenidae:9698306	1988-06-14T11:59:59.82+00	50	50	-29.5367	31.3267
urn:catalog:OBIS:Solenidae:9698307	1988-06-14T11:59:59.82+00	50	50	-29.5367	31.3267
urn:catalog:OBIS:Solenidae:9698308	1989-06-19T11:59:59.82+00	50	50	-29.5233	31.315
urn:catalog:OBIS:Solenidae:9698309	1989-06-21T11:59:59.82+00	45	45	-29.785	31.1633
urn:catalog:OBIS:Solenidae:9698310	1989-06-21T11:59:59.82+00	45	45	-29.7867	31.1633
urn:catalog:OBIS:Solenidae:9838309				-23.6667	35.35
urn:catalog:OBIS:Solenidae:9838310				-28.3667	32.4
urn:catalog:OBIS:Solenidae:9838311				-34.35	21.4
urn:catalog:OBIS:Solenidae:9838312				-34	22.7833
urn:catalog:OBIS:Solenidae:9838313				-34.05	24.9167
urn:catalog:OBIS:Solenidae:9838314	1947-05-03T11:59:59.82+00			-34.4	18.2167
urn:catalog:OBIS:Solenidae:9838315				-23.85	35.3667
urn:catalog:OBIS:Solenidae:9838316	1954-01-15T11:59:59.82+00			-23.65	35.3333
urn:catalog:OBIS:Solenidae:9838317	1964-07-01T23:59:59.82+00			-26	32.9167
urn:catalog:OBIS:Solenidae:9838318	1954-01-20T11:59:59.82+00	6	9	-23.65	35.3333
urn:catalog:OBIS:Solenidae:9968419	1920-07-01T23:59:59.82+00			19.7667	85.3333
urn:catalog:OBIS:Solenidae:9971184	1920-07-01T23:59:59.82+00			19.7667	85.3333
urn:catalog:OBIS:Solenidae:9971185	1920-07-01T23:59:59.82+00			16.6333	82.3
urn:catalog:OBIS:Solenidae:9971186	1920-07-01T23:59:59.82+00			7.05	125.73
urn:catalog:OBIS:Solenidae:12605457	1999-08-05T11:59:59.82+00	3		46.704	-123.886
urn:catalog:OBIS:Solenidae:12625961	1842-07-02T11:59:59.82+00			10	93
urn:catalog:OBIS:Solenidae:12625962	1842-07-02T11:59:59.82+00			21.6472	87.6333
urn:catalog:OBIS:Solenidae:12625963	1842-07-02T11:59:59.82+00			14.15	98.1
urn:catalog:OBIS:Solenidae:12625964				-33.8667	25.6333
urn:catalog:OBIS:Solenidae:12625966				-33.8667	25.6333
urn:catalog:OBIS:Solenidae:12625968	1920-07-01T23:59:59.82+00			21.4667	87.0167
urn:catalog:OBIS:Solenidae:12627525				19.7667	85.3333
urn:catalog:OBIS:Solenidae:12627526				21.5	88.1667
urn:catalog:OBIS:Solenidae:12627527				11.4833	79.7667
urn:catalog:OBIS:Solenidae:12627528				15	90
urn:catalog:OBIS:Solenidae:12627529				9.25	79.2167
urn:catalog:OBIS:Solenidae:12627539				18.0833	73.4167
urn:catalog:OBIS:Solenidae:12629112				15	90
urn:catalog:OBIS:Solenidae:12629113				20.3167	86.75
urn:catalog:OBIS:Solenidae:12629114	1920-07-01T23:59:59.82+00			9.95	76.2667
urn:catalog:OBIS:Solenidae:12880158	2005-02-21T11:59:59.82+00			33.3229	-79.194
urn:catalog:OBIS:Solenidae:13201284				18	109.5
urn:catalog:OBIS:Solenidae:13201285				20.0667	109.5
urn:catalog:OBIS:Solenidae:13201286				17.75	109.5
urn:catalog:OBIS:Solenidae:13201287				21.5	114.5
urn:catalog:OBIS:Solenidae:13201288				21	114.5
urn:catalog:OBIS:Solenidae:13201289				37.85	121.967
urn:catalog:OBIS:Solenidae:13201290				36.75	122.75
urn:catalog:OBIS:Solenidae:13201291				39.1	121.35
urn:catalog:OBIS:Solenidae:13201293				36.5	121.5
urn:catalog:OBIS:Solenidae:13201294				36	120.75
urn:catalog:OBIS:Solenidae:13202533				38	122.15
urn:catalog:OBIS:Solenidae:13202534				38.95	118.067
urn:catalog:OBIS:Solenidae:13202535				38.1	119.133
urn:catalog:OBIS:Solenidae:13202536				38.5667	117.7
urn:catalog:OBIS:Solenidae:13202537				38.6833	117.833
urn:catalog:OBIS:Solenidae:13202538				35	122
urn:catalog:OBIS:Solenidae:13202539				36	121.25
urn:catalog:OBIS:Solenidae:13202540				37.25	123
urn:catalog:OBIS:Solenidae:13202541				39.85	120
urn:catalog:OBIS:Solenidae:13202542				35	122
urn:catalog:OBIS:Solenidae:13202543				17.75	109
urn:catalog:OBIS:Solenidae:13202544				21	114.5
urn:catalog:OBIS:Solenidae:13202545				20.5	113
urn:catalog:OBIS:Solenidae:13202546				31.5	124
urn:catalog:OBIS:Solenidae:13203819				38.6667	121.233
urn:catalog:OBIS:Solenidae:13203843				29	124.5
urn:catalog:OBIS:Solenidae:13203844				29	124.5
urn:catalog:OBIS:Solenidae:13203845				20.5	112
urn:catalog:OBIS:Solenidae:13203846				21	113.5
urn:catalog:OBIS:Solenidae:13203847				17.5	108.5
urn:catalog:OBIS:Solenidae:13203848				20.5	112.5
urn:catalog:OBIS:Solenidae:13203849				21.25	114.5
urn:catalog:OBIS:Solenidae:13203850				17.5	108.5
urn:catalog:OBIS:Solenidae:13203851				21.75	114.5
urn:catalog:OBIS:Solenidae:13203852				23.25	117
urn:catalog:OBIS:Solenidae:13242853				36.75	122
urn:catalog:OBIS:Solenidae:13738477				30	124.5
urn:catalog:OBIS:Solenidae:13738478				22	115
urn:catalog:OBIS:Solenidae:13738479				19.75	111.25
urn:catalog:OBIS:Solenidae:13801330	1999-07-28T11:59:59.82+00	8		33.743	-118.14
urn:catalog:OBIS:Solenidae:13975565				36.25	121.25
urn:catalog:OBIS:Solenidae:13976772				37.6333	119.533
urn:catalog:OBIS:Solenidae:13977981				19	111
urn:catalog:OBIS:Solenidae:16603631	1983-04-13T23:59:59.82+00	6.1		31.7306	-81.05
urn:catalog:OBIS:Solenidae:16603632	1979-05-01T23:59:59.82+00	8.3		32.01	-81.0078
urn:catalog:OBIS:Solenidae:18981517	2003-07-16T11:59:59.82+00	6	6	32.647	-117.118
urn:catalog:OBIS:Solenidae:18981518	2003-07-16T11:59:59.82+00	4	4	32.658	-117.144
urn:catalog:OBIS:Solenidae:18981519	2003-07-16T11:59:59.82+00	7	7	32.675	-117.144
urn:catalog:OBIS:Solenidae:18983579	2003-07-17T11:59:59.82+00	4	4	32.631	-117.122
urn:catalog:OBIS:Solenidae:18983580	2003-07-18T11:59:59.82+00	12	12	32.706	-117.18
urn:catalog:OBIS:Solenidae:18983581	2003-07-18T11:59:59.82+00	4	4	32.717	-117.224
urn:catalog:OBIS:Solenidae:18983582	2003-07-25T11:59:59.82+00	8	8	32.767	-117.242
urn:catalog:OBIS:Solenidae:18983583	2003-07-31T11:59:59.82+00	8	8	32.66	-117.123
urn:catalog:OBIS:Solenidae:18985534	2003-08-18T11:59:59.82+00	5	5	33.623	-117.893
urn:catalog:OBIS:Solenidae:18985535	2003-09-03T11:59:59.82+00	4	4	33.616	-117.922
urn:catalog:OBIS:Solenidae:18985536	2003-07-15T11:59:59.82+00	25	25	33.746	-118.216
urn:catalog:OBIS:Solenidae:18985537	2003-07-16T11:59:59.82+00	15	15	33.722	-118.212
urn:catalog:OBIS:Solenidae:18985538	2003-07-21T11:59:59.82+00	40	40	32.59	-117.228
urn:catalog:OBIS:Solenidae:18985539	2003-07-22T11:59:59.82+00	58	58	32.682	-117.282
urn:catalog:OBIS:Solenidae:18985540	2003-07-23T11:59:59.82+00	13	13	33.683	-118.063
urn:catalog:OBIS:Solenidae:18985541	2003-07-23T11:59:59.82+00	28	28	34.183	-119.354
urn:catalog:OBIS:Solenidae:18985542	2003-07-23T11:59:59.82+00	25	25	34.264	-119.371
urn:catalog:OBIS:Solenidae:18985543	2003-07-24T11:59:59.82+00	21	21	33.5	-117.752
urn:catalog:OBIS:Solenidae:18985544	2003-07-29T11:59:59.82+00	38	38	33.598	-118.046
urn:catalog:OBIS:Solenidae:18985545	2003-07-29T11:59:59.82+00	36	36	34.4	-119.831
urn:catalog:OBIS:Solenidae:18985546	2003-07-30T11:59:59.82+00	20	20	34.465	-120.13
urn:catalog:OBIS:Solenidae:18985547	2003-07-31T11:59:59.82+00	16	16	34.037	-118.917
urn:catalog:OBIS:Solenidae:18985548	2003-08-04T11:59:59.82+00	8	8	32.958	-117.274
urn:catalog:OBIS:Solenidae:18985549	2003-08-04T11:59:59.82+00	25	25	33.006	-117.297
urn:catalog:OBIS:Solenidae:18985550	2003-08-05T11:59:59.82+00	40	40	33.115	-117.348
urn:catalog:OBIS:Solenidae:18985551	2003-08-07T11:59:59.82+00	7	7	33.339	-117.522
urn:catalog:OBIS:Solenidae:18985552	2003-08-21T11:59:59.82+00	3	3	33.145	-117.333
urn:catalog:OBIS:Solenidae:18985553	2003-08-21T11:59:59.82+00	10	10	33.843	-118.396
urn:catalog:OBIS:Solenidae:18985554	2003-09-02T11:59:59.82+00	4	4	33.601	-117.892
urn:catalog:OBIS:Solenidae:18985555	2003-06-03T11:59:59.82+00	60	60	47.126	-124.439
urn:catalog:OBIS:Solenidae:18985556	2003-06-04T11:59:59.82+00	39	39	46.845	-124.24
urn:catalog:OBIS:Solenidae:18985627	2003-06-05T11:59:59.82+00	72	72	46.531	-124.33
urn:catalog:OBIS:Solenidae:18987583	2003-06-11T11:59:59.82+00	71	71	43.621	-124.265
urn:catalog:OBIS:Solenidae:18987584	2003-06-13T11:59:59.82+00	54	54	42.077	-124.373
urn:catalog:OBIS:Solenidae:18987585	2003-06-13T11:59:59.82+00	66	66	42.119	-124.398
urn:catalog:OBIS:Solenidae:18987595	2003-07-15T11:59:59.82+00	4.1	4.1	32.486	-80.555
urn:catalog:OBIS:Solenidae:18987596	2001-07-31T11:59:59.82+00	3.7	3.7	32.387	-80.64
urn:catalog:OBIS:Solenidae:18987597	2000-06-20T11:59:59.82+00	6.3	6.3	32.353	-80.653
urn:catalog:OBIS:Solenidae:18987598	2004-06-29T11:59:59.82+00	2.5	2.5	32.143	-80.832
urn:catalog:OBIS:Solenidae:18987599	2003-08-13T11:59:59.82+00	2.1	2.1	33.532	-79.037
urn:catalog:OBIS:Solenidae:18987600	2000-08-28T11:59:59.82+00	4.3	4.3	31.839	-81.05
urn:catalog:OBIS:Solenidae:18987601	2003-07-01T11:59:59.82+00	1.6	1.6	32.791	-79.801
urn:catalog:OBIS:Solenidae:18987602	2001-07-11T11:59:59.82+00	4.8	4.8	32.231	-80.789
urn:catalog:OBIS:Solenidae:18987603	2001-07-11T11:59:59.82+00	2.3	2.3	32.244	-80.778
urn:catalog:OBIS:Solenidae:18987604	2000-07-28T11:59:59.82+00	3.7	3.7	18.192	-67.167
urn:catalog:OBIS:Solenidae:19491381				31.387	-80.9711
urn:catalog:OBIS:Solenidae:19491382				35.4301	-74.959
urn:catalog:OBIS:Solenidae:19491383				30.7911	-80.9065
urn:catalog:OBIS:Solenidae:19491384				34.499	-76.4363
urn:catalog:OBIS:Solenidae:19491385				35.2783	-75.2931
urn:catalog:OBIS:Solenidae:19492945				31.4199	-80.909
urn:catalog:OBIS:Solenidae:19492946				32.993	-79.56
urn:catalog:OBIS:Solenidae:19492947				34.2657	-77.7693
urn:catalog:OBIS:Solenidae:19492948				34.3453	-77.1453
urn:catalog:OBIS:Solenidae:19492949				34.0286	-77.0925
urn:catalog:OBIS:Solenidae:19492950				36.0174	-75.2673
urn:catalog:OBIS:Solenidae:19492951				34.9885	-75.5628
urn:catalog:OBIS:Solenidae:19492952				33.7885	-78.3345
urn:catalog:OBIS:Solenidae:19492953				31.7755	-80.1406
urn:catalog:OBIS:Solenidae:19492954				36.0209	-75.4984
urn:catalog:OBIS:Solenidae:21821718	1966-07-02T11:59:59.82+00			11.7809	-72.4578
urn:catalog:OBIS:Solenidae:21821719	1982-07-02T11:59:59.82+00			11.3349	-74.0907
urn:catalog:OBIS:Solenidae:21821720	1993-07-02T11:59:59.82+00			11.0277	-74.2568
urn:catalog:OBIS:Solenidae:21821721	1993-07-02T11:59:59.82+00			11.0277	-74.2568
urn:catalog:OBIS:Solenidae:21821722	1980-07-01T23:59:59.82+00			12.1882	-71.982
urn:catalog:OBIS:Solenidae:21822662	1995-07-02T11:59:59.82+00			11.0277	-74.2568
urn:catalog:OBIS:Solenidae:21822663	1995-07-02T11:59:59.82+00			11.1278	-74.2692
urn:catalog:OBIS:Solenidae:21822664	1995-07-02T11:59:59.82+00			11.119	-74.2376
urn:catalog:OBIS:Solenidae:21822667	1996-07-01T23:59:59.82+00			11.0277	-74.2568
urn:catalog:OBIS:Solenidae:21833705	1993-07-02T11:59:59.82+00			11.0277	-74.2568
urn:catalog:OBIS:Solenidae:21833706	1993-07-02T11:59:59.82+00			11.0277	-74.2568
urn:catalog:OBIS:Solenidae:22268749	2004-08-06T11:59:59.82+00			53.1635	-6.07272
urn:catalog:OBIS:Solenidae:22275947	2007-05-16T11:59:59.82+00			-25.5308	-48.3964
urn:catalog:OBIS:Solenidae:22275948	2006-02-21T23:59:59.82+00			-25.5681	-48.2766
urn:catalog:OBIS:Solenidae:22275949	2006-02-21T23:59:59.82+00			-25.5663	-48.2762
urn:catalog:OBIS:Solenidae:22275950	2006-02-21T23:59:59.82+00			-25.571	-48.2785
urn:catalog:OBIS:Solenidae:22282620	1985-09-15T11:59:59.82+00			-23.5015	-45.1224
urn:catalog:OBIS:Solenidae:38735269	1978-05-27T11:59:59.82+00	12	12	29.0472	-90.1628
urn:catalog:OBIS:Solenidae:38735270	1978-05-27T11:59:59.82+00	12	12	29.0472	-90.1628
urn:catalog:OBIS:Solenidae:38735271	1978-05-27T11:59:59.82+00	12	12	29.0472	-90.1628
urn:catalog:OBIS:Solenidae:38735272	1978-05-27T11:59:59.82+00	12	12	29.0472	-90.1628
urn:catalog:OBIS:Solenidae:38735273		12	12	29.0472	-90.1628
urn:catalog:OBIS:Solenidae:38735274	1978-05-27T11:59:59.82+00	12	12	29.0472	-90.1628
urn:catalog:OBIS:Solenidae:42900460	1974-03-27T11:59:59.82+00	20	20	40.317	-73.9
urn:catalog:OBIS:Solenidae:42986899	1985-10-01T11:59:59.82+00	35	35	40.433	-73.183
urn:catalog:OBIS:Solenidae:42996336	1989-01-01T11:59:59.82+00			40.417	-73.767
urn:catalog:OBIS:Solenidae:43086400				51.0781	2.58991
urn:catalog:OBIS:Solenidae:43086401				51.0781	2.58991
urn:catalog:OBIS:Solenidae:43086406				50.7729	1.61505
urn:catalog:OBIS:Solenidae:43098538				-26.0239	32.9036
urn:catalog:OBIS:Solenidae:52673068	1996-06-30T11:59:59.82+00			50.7041	-0.868477
urn:catalog:OBIS:Solenidae:52673069	1996-12-05T11:59:59.82+00			50.7041	-0.868477
urn:catalog:OBIS:Solenidae:52673070	1992-10-16T11:59:59.82+00			50.7041	-0.868477
urn:catalog:OBIS:Solenidae:52673071	1997-05-29T11:59:59.82+00			51.6632	0.890452
urn:catalog:OBIS:Solenidae:52673072	1997-07-02T11:59:59.82+00			51.6632	0.890452
urn:catalog:OBIS:Solenidae:52673073	1995-05-19T11:59:59.82+00			52.9305	0.527783
urn:catalog:OBIS:Solenidae:52673075	1997-04-10T11:59:59.82+00			50.8583	0.698264
urn:catalog:OBIS:Solenidae:52673076	1979-10-07T11:59:59.82+00			50.8583	0.698264
urn:catalog:OBIS:Solenidae:52673077	1977-05-14T11:59:59.82+00			50.8583	0.698264
urn:catalog:OBIS:Solenidae:52673078	1979-10-07T11:59:59.82+00			50.8583	0.698264
urn:catalog:OBIS:Solenidae:52673079	1981-05-02T11:59:59.82+00			50.8583	0.698264
urn:catalog:OBIS:Solenidae:52673080	1963-05-05T11:59:59.82+00			50.8583	0.698264
urn:catalog:OBIS:Solenidae:52673081	1967-07-15T11:59:59.82+00			50.8583	0.698264
urn:catalog:OBIS:Solenidae:52673082	1993-01-22T11:59:59.82+00			50.8583	0.698264
urn:catalog:OBIS:Solenidae:52673083	1992-12-05T11:59:59.82+00			50.8583	0.698264
urn:catalog:OBIS:Solenidae:52673084	1969-08-03T11:59:59.82+00			50.8583	0.698264
urn:catalog:OBIS:Solenidae:52673344	1972-04-16T11:59:59.82+00			50.8583	0.698264
urn:catalog:OBIS:Solenidae:52673346	1970-07-02T11:59:59.82+00			50.8615	0.556333
urn:catalog:OBIS:Solenidae:52673347	1930-12-31T11:59:59.82+00			50.7095	-1.85974
urn:catalog:OBIS:Solenidae:52673348	1975-10-04T11:59:59.82+00			50.8615	0.556333
urn:catalog:OBIS:Solenidae:52673349	1974-08-04T11:59:59.82+00			50.8615	0.556333
urn:catalog:OBIS:Solenidae:52673350	1975-08-09T11:59:59.82+00			51.031	0.993564
urn:catalog:OBIS:Solenidae:52673351	1997-07-02T11:59:59.82+00			51.753	0.896185
urn:catalog:OBIS:Solenidae:52673352	1975-09-30T11:59:59.82+00			50.7747	0.409747
urn:catalog:OBIS:Solenidae:52673353	1997-07-12T11:59:59.82+00			51.6632	0.890452
urn:catalog:OBIS:Solenidae:52673354	1980-04-08T11:59:59.82+00			50.9447	0.845641
urn:catalog:OBIS:Solenidae:52673355	1991-03-07T11:59:59.82+00			50.7457	1.54244
urn:catalog:OBIS:Solenidae:52673356	1991-02-17T11:59:59.82+00			50.8615	0.556333
urn:catalog:OBIS:Solenidae:52673357	1993-07-04T11:59:59.82+00			50.7026	-3.27583
urn:catalog:OBIS:Solenidae:52673358	1973-08-26T11:59:59.82+00			50.7747	0.409747
urn:catalog:OBIS:Solenidae:52673359	1969-08-08T11:59:59.82+00			50.8583	0.698264
urn:catalog:OBIS:Solenidae:52673630	1980-08-10T11:59:59.82+00			50.7054	-1.01006
urn:catalog:OBIS:Solenidae:52673631	1873-06-30T11:59:59.82+00			50.6877	0.263702
urn:catalog:OBIS:Solenidae:52673632	1982-05-02T11:59:59.82+00			50.7747	0.409747
urn:catalog:OBIS:Solenidae:52673635	1997-07-30T11:59:59.82+00			51.925	1.19819
urn:catalog:OBIS:Solenidae:52673636	1875-07-02T11:59:59.82+00			50.7717	0.551431
urn:catalog:OBIS:Solenidae:52673638	1967-06-15T11:59:59.82+00			50.7054	-1.01006
urn:catalog:OBIS:Solenidae:52673639	1972-12-31T11:59:59.82+00			50.7054	-1.01006
urn:catalog:OBIS:Solenidae:52673641	1930-12-31T11:59:59.82+00			50.7095	-1.85974
urn:catalog:OBIS:Solenidae:52673644	1973-03-25T11:59:59.82+00			50.5297	-2.14244
urn:catalog:OBIS:Solenidae:52673645	1974-07-14T11:59:59.82+00			50.9447	0.845641
urn:catalog:OBIS:Solenidae:52673646	1972-05-21T11:59:59.82+00			50.9447	0.845641
urn:catalog:OBIS:Solenidae:52673897	1966-05-01T11:59:59.82+00			50.9447	0.845641
urn:catalog:OBIS:Solenidae:52673898	1994-07-18T11:59:59.82+00			55.4734	-1.68517
urn:catalog:OBIS:Solenidae:52673899	1994-09-15T23:59:59.82+00			50.7747	0.409747
urn:catalog:OBIS:Solenidae:52673900	1997-06-08T11:59:59.82+00			51.753	0.896185
urn:catalog:OBIS:Solenidae:52673901	1997-05-27T11:59:59.82+00			51.753	0.896185
urn:catalog:OBIS:Solenidae:52673903	1975-08-03T11:59:59.82+00			50.7775	0.268039
urn:catalog:OBIS:Solenidae:52673904	1997-06-07T11:59:59.82+00			50.6197	-2.00136
urn:catalog:OBIS:Solenidae:52673905	1972-12-28T11:59:59.82+00			50.7717	0.551431
urn:catalog:OBIS:Solenidae:52673906	1997-09-19T11:59:59.82+00			50.5212	-3.41199
urn:catalog:OBIS:Solenidae:52673907	1994-02-05T11:59:59.82+00			50.7775	0.268039
urn:catalog:OBIS:Solenidae:52673908	1973-09-09T11:59:59.82+00			50.7775	0.268039
urn:catalog:OBIS:Solenidae:52673909	1991-09-07T11:59:59.82+00			50.7775	0.268039
urn:catalog:OBIS:Solenidae:52673910	1987-02-07T11:59:59.82+00			50.7965	-1.15003
urn:catalog:OBIS:Solenidae:52673911	1987-02-07T11:59:59.82+00			50.7965	-1.15003
urn:catalog:OBIS:Solenidae:52674149	1979-04-21T11:59:59.82+00			50.6197	-2.00136
urn:catalog:OBIS:Solenidae:52674150	1982-03-27T11:59:59.82+00			50.6197	-2.00136
urn:catalog:OBIS:Solenidae:52674151	1979-04-22T11:59:59.82+00			50.6197	-2.00136
urn:catalog:OBIS:Solenidae:52674152	1979-04-21T11:59:59.82+00			50.6197	-2.00136
urn:catalog:OBIS:Solenidae:52674158	1993-07-16T11:59:59.82+00			50.5298	-2.00136
urn:catalog:OBIS:Solenidae:52674160	1920-07-01T23:59:59.82+00			50.8583	0.698264
urn:catalog:OBIS:Solenidae:52674163	1979-04-22T11:59:59.82+00			50.6197	-2.00136
urn:catalog:OBIS:Solenidae:52674164	1979-04-22T11:59:59.82+00			50.6197	-2.00136
urn:catalog:OBIS:Solenidae:52674420	1995-04-15T11:59:59.82+00			51.6666	-4.74884
urn:catalog:OBIS:Solenidae:52674421	1975-08-31T11:59:59.82+00			50.6197	-2.00136
urn:catalog:OBIS:Solenidae:52674422	1961-12-31T11:59:59.82+00			50.6197	-2.00136
urn:catalog:OBIS:Solenidae:52674423	1979-03-15T11:59:59.82+00			50.6197	-2.00136
urn:catalog:OBIS:Solenidae:52674424	1988-09-24T11:59:59.82+00			50.6197	-2.00136
urn:catalog:OBIS:Solenidae:52674425	1979-04-21T11:59:59.82+00			50.6197	-2.00136
urn:catalog:OBIS:Solenidae:52674426	1979-04-21T11:59:59.82+00			50.6197	-2.00136
urn:catalog:OBIS:Solenidae:52674427	1979-12-31T11:59:59.82+00			50.6197	-2.00136
urn:catalog:OBIS:Solenidae:52674428	1980-04-27T11:59:59.82+00			50.6197	-2.00136
urn:catalog:OBIS:Solenidae:52674429	1989-04-07T11:59:59.82+00			50.6197	-2.00136
urn:catalog:OBIS:Solenidae:52674430	1976-05-08T11:59:59.82+00			50.7089	-1.57649
urn:catalog:OBIS:Solenidae:52674431	1972-12-31T11:59:59.82+00			50.7054	-1.01006
urn:catalog:OBIS:Solenidae:52674435	1978-07-18T11:59:59.82+00			51.6666	-4.74884
urn:catalog:OBIS:Solenidae:52674677	1997-03-08T11:59:59.82+00			50.7075	-1.29326
urn:catalog:OBIS:Solenidae:52674678	1997-03-08T11:59:59.82+00			50.7075	-1.29326
urn:catalog:OBIS:Solenidae:52674679	1997-03-29T11:59:59.82+00			50.7075	-1.29326
urn:catalog:OBIS:Solenidae:52674680	1997-03-29T11:59:59.82+00			50.7075	-1.29326
urn:catalog:OBIS:Solenidae:52674681	1979-09-06T11:59:59.82+00			50.7974	-1.29191
urn:catalog:OBIS:Solenidae:52674682	1988-09-24T11:59:59.82+00			50.6197	-2.00136
urn:catalog:OBIS:Solenidae:52674683	1993-12-03T11:59:59.82+00			50.6197	-2.00136
urn:catalog:OBIS:Solenidae:52674684	1905-07-02T11:59:59.82+00			50.6877	0.263702
urn:catalog:OBIS:Solenidae:52674685	1997-03-08T11:59:59.82+00			50.7075	-1.29326
urn:catalog:OBIS:Solenidae:52674687	1973-12-31T11:59:59.82+00			50.5284	-2.56569
urn:catalog:OBIS:Solenidae:52674688	1976-09-04T11:59:59.82+00			51.1278	0.713945
urn:catalog:OBIS:Solenidae:52674901	1978-07-15T11:59:59.82+00			50.8583	0.698264
urn:catalog:OBIS:Solenidae:52674902	1999-01-11T11:59:59.82+00			51.753	0.896185
urn:catalog:OBIS:Solenidae:52674903	1976-09-19T11:59:59.82+00			50.7054	-1.01006
urn:catalog:OBIS:Solenidae:52674904	1975-12-31T11:59:59.82+00			50.7054	-1.01006
urn:catalog:OBIS:Solenidae:52674905	1982-03-11T11:59:59.82+00			50.5284	-2.56569
urn:catalog:OBIS:Solenidae:52674906	1979-10-07T11:59:59.82+00			50.8615	0.556333
urn:catalog:OBIS:Solenidae:52674907	1973-02-11T11:59:59.82+00			50.8583	0.698264
urn:catalog:OBIS:Solenidae:52674908	1958-11-13T11:59:59.82+00			50.6196	-1.86001
urn:catalog:OBIS:Solenidae:52674909	1959-01-29T11:59:59.82+00			50.6197	-2.00136
urn:catalog:OBIS:Solenidae:52674910	1959-01-29T11:59:59.82+00			50.6197	-2.00136
urn:catalog:OBIS:Solenidae:52676173	1990-11-03T11:59:59.82+00			50.6166	-1.15328
urn:catalog:OBIS:Solenidae:52676174	1989-04-06T11:59:59.82+00			50.7075	-1.29326
urn:catalog:OBIS:Solenidae:52676418	1989-04-06T11:59:59.82+00			50.7075	-1.29326
urn:catalog:OBIS:Solenidae:52676419	1989-04-06T11:59:59.82+00			50.7075	-1.29326
urn:catalog:OBIS:Solenidae:52676420	1990-03-29T11:59:59.82+00			50.6189	-1.5773
urn:catalog:OBIS:Solenidae:52676421	1988-07-17T11:59:59.82+00			50.6189	-1.5773
urn:catalog:OBIS:Solenidae:52676422	1908-07-01T23:59:59.82+00			50.6189	-1.5773
urn:catalog:OBIS:Solenidae:52676423	1988-04-17T11:59:59.82+00			50.7065	-1.15166
urn:catalog:OBIS:Solenidae:52676424	1990-11-02T11:59:59.82+00			50.7075	-1.29326
urn:catalog:OBIS:Solenidae:52676425	1990-11-02T11:59:59.82+00			50.7075	-1.29326
urn:catalog:OBIS:Solenidae:52676426	1908-07-01T23:59:59.82+00			50.7083	-1.43488
urn:catalog:OBIS:Solenidae:52676427	1992-02-20T11:59:59.82+00			50.7075	-1.29326
urn:catalog:OBIS:Solenidae:52676428	1991-04-17T11:59:59.82+00			50.7075	-1.29326
urn:catalog:OBIS:Solenidae:52676429	1988-08-26T11:59:59.82+00			50.7075	-1.29326
urn:catalog:OBIS:Solenidae:52676430	1991-02-15T11:59:59.82+00			50.6176	-1.29461
urn:catalog:OBIS:Solenidae:52676431	1908-07-01T23:59:59.82+00			50.7083	-1.43488
urn:catalog:OBIS:Solenidae:52676432	1990-04-26T11:59:59.82+00			50.7083	-1.43488
urn:catalog:OBIS:Solenidae:52676433	1991-02-16T11:59:59.82+00			50.7075	-1.29326
urn:catalog:OBIS:Solenidae:52676434	1991-02-28T11:59:59.82+00			50.7075	-1.29326
urn:catalog:OBIS:Solenidae:52676693	1991-02-28T11:59:59.82+00			50.7075	-1.29326
urn:catalog:OBIS:Solenidae:52676694	1988-08-26T11:59:59.82+00			50.7075	-1.29326
urn:catalog:OBIS:Solenidae:52676695	1990-03-30T11:59:59.82+00			50.7065	-1.15166
urn:catalog:OBIS:Solenidae:52676696	1988-05-15T11:59:59.82+00			50.7075	-1.29326
urn:catalog:OBIS:Solenidae:52676697	1991-04-17T11:59:59.82+00			50.7075	-1.29326
urn:catalog:OBIS:Solenidae:52676698	1908-07-01T23:59:59.82+00			50.7065	-1.15166
urn:catalog:OBIS:Solenidae:52676699	1988-03-20T11:59:59.82+00			50.6166	-1.15328
urn:catalog:OBIS:Solenidae:52676700	1991-04-16T11:59:59.82+00			50.7065	-1.15166
urn:catalog:OBIS:Solenidae:52676701	1990-03-29T11:59:59.82+00			50.7065	-1.15166
urn:catalog:OBIS:Solenidae:52676702	1908-07-01T23:59:59.82+00			50.6176	-1.29461
urn:catalog:OBIS:Solenidae:52676703	1988-02-21T11:59:59.82+00			50.6166	-1.15328
urn:catalog:OBIS:Solenidae:52676704	1987-09-12T11:59:59.82+00			50.6166	-1.15328
urn:catalog:OBIS:Solenidae:52676705	1990-04-27T11:59:59.82+00			50.7083	-1.43488
urn:catalog:OBIS:Solenidae:52676706	1908-07-01T23:59:59.82+00			50.7083	-1.43488
urn:catalog:OBIS:Solenidae:52676707	1988-04-17T11:59:59.82+00			50.7075	-1.29326
urn:catalog:OBIS:Solenidae:52676708	1990-03-27T11:59:59.82+00			50.7075	-1.29326
urn:catalog:OBIS:Solenidae:52676709	1908-07-01T23:59:59.82+00			50.7075	-1.29326
urn:catalog:OBIS:Solenidae:52676958	1991-04-17T11:59:59.82+00			50.7075	-1.29326
urn:catalog:OBIS:Solenidae:52676959	1988-02-19T11:59:59.82+00			50.7075	-1.29326
urn:catalog:OBIS:Solenidae:52676960	1988-08-26T11:59:59.82+00			50.7075	-1.29326
urn:catalog:OBIS:Solenidae:52676961	1977-08-02T11:59:59.82+00			51.6556	-5.18197
urn:catalog:OBIS:Solenidae:52676962	1977-08-02T11:59:59.82+00			51.6556	-5.18197
urn:catalog:OBIS:Solenidae:52676963	1978-07-23T11:59:59.82+00			51.6556	-5.18197
urn:catalog:OBIS:Solenidae:52676965	1976-01-11T11:59:59.82+00			50.7775	0.268039
urn:catalog:OBIS:Solenidae:52676966	1930-12-31T11:59:59.82+00			50.7747	0.409747
urn:catalog:OBIS:Solenidae:52676967	1970-07-02T11:59:59.82+00			50.7747	0.409747
urn:catalog:OBIS:Solenidae:52676968	1980-02-23T11:59:59.82+00			50.7747	0.409747
urn:catalog:OBIS:Solenidae:52676969	1978-05-21T11:59:59.82+00			50.7747	0.409747
urn:catalog:OBIS:Solenidae:52676970	1979-03-16T11:59:59.82+00			50.7095	-1.85974
urn:catalog:OBIS:Solenidae:52676971	1979-03-16T11:59:59.82+00			50.7096	-2.00136
urn:catalog:OBIS:Solenidae:52676972	1996-12-05T11:59:59.82+00			50.7041	-0.868477
urn:catalog:OBIS:Solenidae:52676973	1980-12-31T11:59:59.82+00			50.7041	-0.868477
urn:catalog:OBIS:Solenidae:52676974	1996-06-30T11:59:59.82+00			50.7041	-0.868477
urn:catalog:OBIS:Solenidae:53364317	1986-07-06T11:59:59.82+00			52.664	-4.36735
urn:catalog:OBIS:Solenidae:53364318	1977-09-16T11:59:59.82+00			50.1292	-5.07952
urn:catalog:OBIS:Solenidae:53364319	1977-03-08T11:59:59.82+00			50.0356	-5.2132
urn:catalog:OBIS:Solenidae:53364320	1991-08-15T11:59:59.82+00			52.9364	0.230489
urn:catalog:OBIS:Solenidae:53364321	1991-08-15T11:59:59.82+00			52.8466	0.225881
urn:catalog:OBIS:Solenidae:53364322	1993-12-01T11:59:59.82+00			50.6197	-2.00136
urn:catalog:OBIS:Solenidae:53364323	1991-08-15T11:59:59.82+00			52.9364	0.230489
urn:catalog:OBIS:Solenidae:53364324	1991-08-15T11:59:59.82+00			52.9364	0.230489
urn:catalog:OBIS:Solenidae:61795251				-34.91	-55
urn:catalog:OBIS:Solenidae:61795252				-34.63	-54
urn:catalog:OBIS:Solenidae:72617060	1993-05-02T11:59:59.82+00	26	26	-22.38	-41.6167
urn:catalog:OBIS:Solenidae:72617061	1993-05-03T11:59:59.82+00	12	12	-22.3	-41.6167
urn:catalog:OBIS:Solenidae:74982962	2007-08-16T11:59:59.82+00			35.91	126.48
urn:catalog:OBIS:Solenidae:74983128	2007-08-16T11:59:59.82+00			36.1	126.51
urn:catalog:OBIS:Solenidae:74983935	2007-08-16T11:59:59.82+00			36.1	126.35
urn:catalog:OBIS:Solenidae:74986114	2006-08-16T11:59:59.82+00			37.4	126.6
urn:catalog:OBIS:Solenidae:74986115	2006-08-16T11:59:59.82+00			37.4	126.6
urn:catalog:OBIS:Solenidae:74986233	2006-08-16T11:59:59.82+00			37.3	126.4
urn:catalog:OBIS:Solenidae:75112441	1977-09-01T11:59:59.82+00			-32.9	28.0667
urn:catalog:OBIS:Solenidae:75112486				-33.95	25.6333
urn:catalog:OBIS:Solenidae:75113683	1992-08-01T11:59:59.82+00			-32.9833	27.9481
urn:catalog:OBIS:Solenidae:75113684	1992-01-12T11:59:59.82+00			-32.9833	27.9481
urn:catalog:OBIS:Solenidae:75113685	1992-08-01T11:59:59.82+00			-32.9	28.0667
urn:catalog:OBIS:Solenidae:75113752				49.1833	-2.13333
urn:catalog:OBIS:Solenidae:77043585	1976-06-13T13:07:01.2+00			28.233	-96.483
urn:catalog:OBIS:Solenidae:77047502	1976-06-26T07:03:00+00			26.167	-97.133
urn:catalog:OBIS:Solenidae:77052932	1976-09-20T16:55:01.2+00			26.167	-97.133
urn:catalog:OBIS:Solenidae:77061293	1977-01-30T11:34:58.8+00			26.167	-97.133
urn:catalog:OBIS:Solenidae:77061373	1977-01-30T11:40:01.2+00			26.167	-97.133
urn:catalog:OBIS:Solenidae:77061446	1977-01-30T11:45:00+00			26.167	-97.133
urn:catalog:OBIS:Solenidae:77061533	1977-01-30T11:49:58.8+00			26.167	-97.133
urn:catalog:OBIS:Solenidae:77061610	1977-01-30T11:49:58.8+00			26.167	-97.133
urn:catalog:OBIS:Solenidae:77068525	1977-05-26T06:49:58.8+00			26.967	-97.333
urn:catalog:OBIS:Solenidae:77069458	1977-05-25T06:34:58.8+00			26.167	-97.133
urn:catalog:OBIS:Solenidae:77069755	1977-05-25T06:34:58.8+00			26.167	-97.133
urn:catalog:OBIS:Solenidae:77069839	1977-05-25T06:34:58.8+00			26.167	-97.133
urn:catalog:OBIS:Solenidae:77070021	1977-05-25T06:34:58.8+00			26.167	-97.133
urn:catalog:OBIS:Solenidae:77070141	1977-05-25T06:49:58.8+00			26.167	-97.133
urn:catalog:OBIS:Solenidae:77075311	1977-09-27T10:58:01.2+00			26.167	-97.133
urn:catalog:OBIS:Solenidae:77075635	1977-09-27T11:10:58.8+00			26.167	-97.133
urn:catalog:SBMNH:Solenidae:3794				33.7167	-118.074
urn:catalog:SBMNH:Solenidae:4127				33.5833	-117.883
urn:catalog:SBMNH:Solenidae:4605				27.8167	-97.2167
urn:catalog:SBMNH:Solenidae:4610				44.0667	12.5944
urn:catalog:SBMNH:Solenidae:4611				32.7736	-117.24
urn:catalog:SBMNH:Solenidae:4614				-34.6667	-54.15
urn:catalog:SBMNH:Solenidae:7644				35.4667	139.633
urn:catalog:SBMNH:Solenidae:8935				47.6833	-122.433
urn:catalog:Victoria M:Solenidae:11045				33.7337	-118.2
urn:catalog:SBMNH:Solenidae:12980				33.7167	-118.074
urn:catalog:SBMNH:Solenidae:12981				8.88492	-79.5968
urn:catalog:SBMNH:Solenidae:12982				31.0875	-114.858
urn:catalog:SBMNH:Solenidae:12983				31.0306	-114.822
urn:catalog:SBMNH:Solenidae:13542				35.3333	-120.85
urn:catalog:SBMNH:Solenidae:13590				31.0875	-114.858
urn:catalog:SBMNH:Solenidae:13591				31.0306	-114.822
urn:catalog:SBMNH:Solenidae:13592				31.0875	-114.858
urn:catalog:SBMNH:Solenidae:13593				33.6097	-117.907
urn:catalog:SBMNH:Solenidae:13594				31.0875	-114.858
urn:catalog:SBMNH:Solenidae:13595				31.0306	-114.822
urn:catalog:SBMNH:Solenidae:13598				29.7833	-114.333
urn:catalog:SBMNH:Solenidae:13674				31.0306	-114.822
urn:catalog:WAM:Solenidae:15457				-23.3333	43.6833
urn:catalog:WAM:Solenidae:15458				29.3333	48
urn:catalog:WAM:Solenidae:15699				-23.5	43.5
urn:catalog:SBMNH:Solenidae:16237				25.5723	-109.093
urn:catalog:WAM:Solenidae:17593				-20.4928	116.636
urn:catalog:WAM:Solenidae:17594				-20.854	116.294
urn:catalog:WAM:Solenidae:17595				-20.785	116.394
urn:catalog:WAM:Solenidae:17596				-20.783	116.384
urn:catalog:SBMNH:Solenidae:17659				22.875	-109.894
urn:catalog:WAM:Solenidae:18433				-20.854	116.284
urn:catalog:WAM:Solenidae:18434				-20.726	116.569
urn:catalog:WAM:Solenidae:18436				-20.864	116.384
urn:catalog:WAM:Solenidae:18438				-20.783	116.384
urn:catalog:Victoria M:Solenidae:19486				-37.9678	145.011
urn:catalog:SBMNH:Solenidae:21368				32.9417	-117.264
urn:catalog:SBMNH:Solenidae:22530				8.83333	-79.25
urn:catalog:SBMNH:Solenidae:23155				32.5843	-117.307
urn:catalog:SBMNH:Solenidae:23159				31.0306	-114.822
urn:catalog:SBMNH:Solenidae:23162				23.1797	-106.422
urn:catalog:SBMNH:Solenidae:23164				30.3472	-114.639
urn:catalog:SBMNH:Solenidae:23164				30.3472	-114.639
urn:catalog:SBMNH:Solenidae:23165				33.737	-118.105
urn:catalog:SBMNH:Solenidae:23166				33.75	-118.25
urn:catalog:SBMNH:Solenidae:23167				31.0306	-114.822
urn:catalog:SBMNH:Solenidae:23168				32.9417	-117.264
urn:catalog:SBMNH:Solenidae:23169				30.7	-114.7
urn:catalog:SBMNH:Solenidae:23170				8.83333	-79.25
urn:catalog:SBMNH:Solenidae:23178				32.6667	-117.167
urn:catalog:SBMNH:Solenidae:23520				47.8333	-122.433
urn:catalog:Victoria M:Solenidae:25115				-38.8096	146.041
urn:catalog:SBMNH:Solenidae:27089				32.7569	-79.8333
urn:catalog:Victoria M:Solenidae:27327				-38.4298	145.051
urn:catalog:SBMNH:Solenidae:27539				30.7569	-114.704
urn:catalog:SBMNH:Solenidae:27542				30.7569	-114.704
urn:catalog:SBMNH:Solenidae:27543				-22.9667	-43.875
urn:catalog:SBMNH:Solenidae:27698				50.6	-2.43333
urn:catalog:WAM:Solenidae:30387				-17.1333	122.117
urn:catalog:WAM:Solenidae:30455				-17.1333	122.133
urn:catalog:WAM:Solenidae:30542				-18.1	122.033
urn:catalog:WAM:Solenidae:30617				-18.0833	122
urn:catalog:SBMNH:Solenidae:30668				28.8133	-111.964
urn:catalog:SBMNH:Solenidae:32412				32.65	-117.133
urn:catalog:SBMNH:Solenidae:33157				33.5833	-117.883
urn:catalog:SBMNH:Solenidae:33166				31.0306	-114.822
urn:catalog:SBMNH:Solenidae:33210				35.3333	-120.85
urn:catalog:SBMNH:Solenidae:33227				33.7042	-118.293
urn:catalog:SBMNH:Solenidae:33239				33.75	-118.25
urn:catalog:SBMNH:Solenidae:33256				31.7333	-116.633
urn:catalog:SBMNH:Solenidae:33258				47.6569	-122.429
urn:catalog:SBMNH:Solenidae:34003				24.1328	-110.35
urn:catalog:SBMNH:Solenidae:34084				8.96575	-79.5321
urn:catalog:SBMNH:Solenidae:40498				33.5833	-117.883
urn:catalog:SBMNH:Solenidae:42704				31.0306	-114.822
urn:catalog:SBMNH:Solenidae:43138				33.6197	-117.895
urn:catalog:SBMNH:Solenidae:43525				34.3475	-119.601
urn:catalog:SBMNH:Solenidae:43698				34.3583	-119.489
urn:catalog:SBMNH:Solenidae:43816				34.3125	-119.399
urn:catalog:SBMNH:Solenidae:43856				34.3625	-119.478
urn:catalog:SBMNH:Solenidae:46395				31.0306	-114.822
urn:catalog:SBMNH:Solenidae:48477				33.5833	-117.874
urn:catalog:SBMNH:Solenidae:48479				33.6	-117.917
urn:catalog:SBMNH:Solenidae:48557				33.5972	-117.9
urn:catalog:SBMNH:Solenidae:55168				44.0667	12.5944
urn:catalog:WAM:Solenidae:76802				-18.05	122.033
urn:catalog:SBMNH:Solenidae:80112				48.5312	-122.971
urn:catalog:SBMNH:Solenidae:80926				33.7167	-118.083
urn:catalog:SBMNH:Solenidae:80931				33.7167	-118.083
urn:catalog:SBMNH:Solenidae:80932				33.7167	-118.083
urn:catalog:SBMNH:Solenidae:80967				33.7667	-118.1
urn:catalog:SBMNH:Solenidae:81018				22.2238	114.223
urn:catalog:SBMNH:Solenidae:82322				-34.0667	23.05
urn:catalog:SBMNH:Solenidae:82324				33.4528	133.488
urn:catalog:SBMNH:Solenidae:82326				-20.6667	116.7
urn:catalog:SBMNH:Solenidae:82327				31.0875	-114.858
urn:catalog:SBMNH:Solenidae:82329				25	-109
urn:catalog:SBMNH:Solenidae:82330				34.6833	134.868
urn:catalog:SBMNH:Solenidae:82331				39.8097	119.5
urn:catalog:SBMNH:Solenidae:82332				42.7667	131.9
urn:catalog:SBMNH:Solenidae:82332				42.7667	131.9
urn:catalog:SBMNH:Solenidae:82332				42.7667	131.9
urn:catalog:SBMNH:Solenidae:82332				42.7667	131.9
urn:catalog:SBMNH:Solenidae:82334				8.88492	-79.5968
urn:catalog:SBMNH:Solenidae:82335				33.7083	-118.282
urn:catalog:SBMNH:Solenidae:82336				31.0306	-114.822
urn:catalog:SBMNH:Solenidae:82337				33.7042	-118.293
urn:catalog:SBMNH:Solenidae:82337				33.7042	-118.293
urn:catalog:SBMNH:Solenidae:82338				31.0306	-114.822
urn:catalog:SBMNH:Solenidae:82339				33.9667	-118.467
urn:catalog:SBMNH:Solenidae:82340				32.7736	-117.24
urn:catalog:SBMNH:Solenidae:82341				32.7708	-117.233
urn:catalog:SBMNH:Solenidae:82342				30.6708	-114.693
urn:catalog:SBMNH:Solenidae:82343				31.7333	-116.633
urn:catalog:SBMNH:Solenidae:82344				33.7489	-118.222
urn:catalog:SBMNH:Solenidae:82345				31.0875	-114.858
urn:catalog:SBMNH:Solenidae:82346				31.0875	-114.858
urn:catalog:SBMNH:Solenidae:82347				31.0306	-114.822
urn:catalog:SBMNH:Solenidae:82348				33.5833	-117.883
urn:catalog:SBMNH:Solenidae:82349				31.0306	-114.822
urn:catalog:SBMNH:Solenidae:82350				31.0306	-114.822
urn:catalog:SBMNH:Solenidae:82351				30.7	-114.7
urn:catalog:SBMNH:Solenidae:82352				25.7644	-111.267
urn:catalog:SBMNH:Solenidae:82353				30.9333	-114.717
urn:catalog:SBMNH:Solenidae:82354				30.3472	-114.639
urn:catalog:SBMNH:Solenidae:82355				27.9167	-110.775
urn:catalog:SBMNH:Solenidae:82356				8.8933	-79.6032
urn:catalog:SBMNH:Solenidae:82357				8.88333	-79.6333
urn:catalog:SBMNH:Solenidae:82358				31.0306	-114.822
urn:catalog:SBMNH:Solenidae:82359				33.5833	-117.883
urn:catalog:SBMNH:Solenidae:82360				56.7194	-134.394
urn:catalog:SBMNH:Solenidae:82361				33.7	-118.267
urn:catalog:SBMNH:Solenidae:82362				33.7167	-118.267
urn:catalog:SBMNH:Solenidae:82363				47.3861	-122.825
urn:catalog:SBMNH:Solenidae:82364				33.5833	-117.883
urn:catalog:SBMNH:Solenidae:82365				35.3333	-120.85
urn:catalog:SBMNH:Solenidae:82366				36.8117	-121.81
urn:catalog:SBMNH:Solenidae:82367				33.7083	-118.282
urn:catalog:SBMNH:Solenidae:82368				-34.0833	151.15
urn:catalog:SBMNH:Solenidae:82369				33.4528	133.488
urn:catalog:SBMNH:Solenidae:82370				42.7667	131.9
urn:catalog:SBMNH:Solenidae:82370				42.7667	131.9
urn:catalog:SBMNH:Solenidae:82370				42.7667	131.9
urn:catalog:SBMNH:Solenidae:82370				42.7667	131.9
urn:catalog:SBMNH:Solenidae:82371				33.5	135.417
urn:catalog:SBMNH:Solenidae:82372				51.1056	2.58333
urn:catalog:SBMNH:Solenidae:82373				35.3167	-2.95
urn:catalog:SBMNH:Solenidae:82374				48.6	-2.55
urn:catalog:SBMNH:Solenidae:82375				45.225	12.2889
urn:catalog:SBMNH:Solenidae:82376				51.2819	3.03333
urn:catalog:SBMNH:Solenidae:82377				53.2833	-3.82917
urn:catalog:SBMNH:Solenidae:82378				48.6333	-2.475
urn:catalog:SBMNH:Solenidae:82379				36.525	-6.29722
urn:catalog:SBMNH:Solenidae:82380				48.6333	-2.475
urn:catalog:SBMNH:Solenidae:82381				48.5917	-2.5625
urn:catalog:SBMNH:Solenidae:82383				35.6988	140.702
urn:catalog:SBMNH:Solenidae:82411				34.7167	136.528
urn:catalog:SBMNH:Solenidae:82412				-44.99	-67
urn:catalog:SBMNH:Solenidae:82413				-34.6667	-54.15
urn:catalog:SBMNH:Solenidae:82414				36.75	-121.917
urn:catalog:SBMNH:Solenidae:83344				15.6333	-96.3
urn:catalog:SBMNH:Solenidae:98384				33.4556	-79.1042
urn:catalog:SBMNH:Solenidae:98416				33.8167	-78.6736
urn:catalog:SBMNH:Solenidae:98444				33.4556	-79.1042
urn:catalog:SBMNH:Solenidae:98880				42.65	130.8
urn:catalog:SBMNH:Solenidae:100418				33.7042	-118.293
urn:catalog:SBMNH:Solenidae:100865				45.3833	12.3528
urn:catalog:SBMNH:Solenidae:102729				33.7042	-118.293
urn:catalog:SBMNH:Solenidae:102964				37.8917	-122.428
urn:catalog:SBMNH:Solenidae:109095				33.1833	-117.378
urn:catalog:SBMNH:Solenidae:111159				32.65	-117.133
urn:catalog:SBMNH:Solenidae:113293				32.6833	-117.283
urn:catalog:SBMNH:Solenidae:114876				31.3578	-113.627
urn:catalog:SBMNH:Solenidae:117136				33.7333	-118.117
urn:catalog:SBMNH:Solenidae:117486				36.8117	-121.81
urn:catalog:SBMNH:Solenidae:122455				50.8167	-1.10278
urn:catalog:SBMNH:Solenidae:123238				33.6091	-117.907
urn:catalog:SBMNH:Solenidae:124517				27.9172	-110.775
urn:catalog:Keen, 1958; SBMNH:Solenidae:125032				1.00597	-79.6508
urn:catalog:SBMNH:Solenidae:125087				24.1833	-110.383
urn:catalog:SBMNH:Solenidae:125147				31.0306	-114.822
urn:catalog:SBMNH:Solenidae:125445				31.0306	-114.822
urn:catalog:SBMNH:Solenidae:125682				-32	-52
urn:catalog:SBMNH:Solenidae:126536				23.2403	-106.45
urn:catalog:SBMNH:Solenidae:126991				32.5814	-117.152
urn:catalog:SBMNH:Solenidae:129613				21.5167	-105.267
urn:catalog:SBMNH:Solenidae:130078				42.0167	-124.517
urn:catalog:SBMNH:Solenidae:130097				34.0167	-118.783
urn:catalog:SBMNH:Solenidae:134611				28.3	-111.45
urn:catalog:SBMNH:Solenidae:135116				8.8933	-79.6032
urn:catalog:SBMNH:Solenidae:136277				38.5181	-8.9
urn:catalog:SBMNH:Solenidae:140823				35.9542	14.4278
urn:catalog:SBMNH:Solenidae:140824				38.5181	-8.9
urn:catalog:SBMNH:Solenidae:141212				-20	150
urn:catalog:SBMNH:Solenidae:145286				43.5327	146.177
urn:catalog:SBMNH:Solenidae:148195				8.24028	-78.5108
urn:catalog:SBMNH:Solenidae:148196				19.2319	-104.74
urn:catalog:SBMNH:Solenidae:148197				20.7435	-105.374
urn:catalog:SBMNH:Solenidae:148198				20.7435	-105.374
urn:catalog:SBMNH:Solenidae:148199				8.20833	-80.3167
urn:catalog:SBMNH:Solenidae:148201				7.58333	-81.2333
urn:catalog:SBMNH:Solenidae:148204				19.2319	-104.74
urn:catalog:SBMNH:Solenidae:148206				8.1	-78.35
urn:catalog:SBMNH:Solenidae:148209				8.63333	-79.0333
urn:catalog:SBMNH:Solenidae:148211				13.2267	-89.9978
urn:catalog:SBMNH:Solenidae:148215				19.204	-104.689
urn:catalog:SBMNH:Solenidae:148218				13.24	-87.85
urn:catalog:SBMNH:Solenidae:149408				33.8733	-78.4839
urn:catalog:SBMNH:Solenidae:149995				33.3855	-118.333
urn:catalog:SBMNH:Solenidae:154400				33.7333	-118.117
urn:catalog:SBMNH:Solenidae:155144				-17.9667	122.25
urn:catalog:SBMNH:Solenidae:211359				31.3578	-113.627
urn:catalog:SBMNH:Solenidae:215033				21.4333	-105.267
urn:catalog:SBMNH:Solenidae:215034				24.2214	-110.312
urn:catalog:SBMNH:Solenidae:215035				8.8933	-79.6032
urn:catalog:SBMNH:Solenidae:215036				31.35	-113.633
urn:catalog:SBMNH:Solenidae:215037				26.5833	-109.317
urn:catalog:SBMNH:Solenidae:215038				26.6398	-111.833
urn:catalog:SBMNH:Solenidae:215040				31.6953	-114.511
urn:catalog:Keen, 1958; SBMNH:Solenidae:215045				-2.21377	-81.0372
urn:catalog:SBMNH:Solenidae:215061				28.9333	-113.517
urn:catalog:SBMNH:Solenidae:215441				13.1525	-87.7145
urn:catalog:SBMNH:Solenidae:347157				31.0548	-114.824
urn:catalog:SBMNH:Solenidae:347158				17.625	-101.557
urn:catalog:SBMNH:Solenidae:347159				31.0306	-114.828
urn:catalog:SBMNH:Solenidae:347160				31.0306	-114.828
urn:catalog:SBMNH:Solenidae:347161				19.1066	-104.375
urn:catalog:SBMNH:Solenidae:347163				27.9258	-110.991
urn:catalog:SBMNH:Solenidae:347164				28.0328	-114.073
urn:catalog:SBMNH:Solenidae:347165				31.0548	-114.824
urn:catalog:SBMNH:Solenidae:347166				27.9258	-110.991
urn:catalog:SBMNH:Solenidae:347167				30.3472	-114.639
urn:catalog:SBMNH:Solenidae:347168				8.9	-79.5
urn:catalog:SBMNH:Solenidae:348881				32.7736	-117.24
urn:catalog:SBMNH:Solenidae:348905				35.3333	-120.85
urn:catalog:SBMNH:Solenidae:348906				34.4667	-120.183
urn:catalog:SBMNH:Solenidae:351919				29.0306	-113.536
urn:catalog:SBMNH:Solenidae:351920				31.0306	-114.822
urn:catalog:SBMNH:Solenidae:351921				31.0306	-114.822
urn:catalog:SBMNH:Solenidae:351922				31.35	-113.633
urn:catalog:SBMNH:Solenidae:351923				31.3333	-113.617
urn:catalog:SBMNH:Solenidae:351924				26.65	-111.8
urn:catalog:SBMNH:Solenidae:351925				8.87886	-79.6465
urn:catalog:SBMNH:Solenidae:353882				29.3833	-94.8833
urn:catalog:SBMNH:Solenidae:353883				32.375	-80.45
urn:catalog:Victoria M:Solenidae:11204				-35.1	150.683
urn:catalog:Victoria M:Solenidae:167809				-38.3525	145.225
urn:catalog:Victoria M:Solenidae:167810				-38.3525	145.225
urn:catalog:Victoria M:Solenidae:167811				-38.3525	145.225
urn:catalog:Victoria M:Solenidae:167812				-38.3525	145.225
urn:catalog:Victoria M:Solenidae:167813				-38.3525	145.225
urn:catalog:Victoria M:Solenidae:167814				-38.2844	145.234
urn:catalog:Victoria M:Solenidae:167815				-38.45	145.3
urn:catalog:Victoria M:Solenidae:167816				-38.3525	145.225
urn:catalog:Victoria M:Solenidae:16855				-37.0833	149.9
urn:catalog:Victoria M:Solenidae:170162				-38.3719	145.252
urn:catalog:Victoria M:Solenidae:170163				-38.36	145.228
urn:catalog:Victoria M:Solenidae:170164				-38.36	145.228
urn:catalog:Victoria M:Solenidae:170165				-38.36	145.217
urn:catalog:Victoria M:Solenidae:170166				-38.3472	145.219
urn:catalog:Victoria M:Solenidae:170167				-38.3489	145.227
urn:catalog:Victoria M:Solenidae:170168				-38.3525	145.217
urn:catalog:Victoria M:Solenidae:170201				-38.4306	145.319
urn:catalog:Victoria M:Solenidae:170210				-38.3556	145.227
urn:catalog:Victoria M:Solenidae:170211				-38.35	145.227
urn:catalog:Victoria M:Solenidae:170212				-38.3489	145.227
urn:catalog:Victoria M:Solenidae:170213				-38.3525	145.225
urn:catalog:Victoria M:Solenidae:170214				-38.36	145.228
urn:catalog:Victoria M:Solenidae:170215				-38.3358	145.25
urn:catalog:Victoria M:Solenidae:170216				-38.3489	145.222
urn:catalog:Victoria M:Solenidae:170217				-38.3558	145.223
urn:catalog:Victoria M:Solenidae:170218				-38.3489	145.227
urn:catalog:Victoria M:Solenidae:170219				-38.3556	145.227
urn:catalog:Victoria M:Solenidae:170220				-38.3472	145.225
urn:catalog:Victoria M:Solenidae:170221				-38.3556	145.227
urn:catalog:Victoria M:Solenidae:170222				-38.36	145.228
urn:catalog:Victoria M:Solenidae:170223				-38.3719	145.258
urn:catalog:Victoria M:Solenidae:170224				-38.3433	145.224
urn:catalog:Victoria M:Solenidae:170225				-38.3489	145.235
urn:catalog:Victoria M:Solenidae:170226				-38.3528	145.233
urn:catalog:Victoria M:Solenidae:170227				-38.3469	145.231
urn:catalog:Victoria M:Solenidae:170229				-38.36	145.228
urn:catalog:Victoria M:Solenidae:170230				-38.36	145.228
urn:catalog:Victoria M:Solenidae:170244				-38.3469	145.225
urn:catalog:Victoria M:Solenidae:170245				-38.3489	145.227
urn:catalog:Victoria M:Solenidae:170246				-38.3489	145.227
urn:catalog:Victoria M:Solenidae:170247				-38.3469	145.225
urn:catalog:Victoria M:Solenidae:170248				-38.3444	145.234
urn:catalog:Victoria M:Solenidae:170249				-38.3558	145.223
urn:catalog:Victoria M:Solenidae:170250				-38.3847	145.455
urn:catalog:Victoria M:Solenidae:170253				-38.4964	145.105
urn:catalog:Victoria M:Solenidae:170254				-38.3478	145.267
urn:catalog:Victoria M:Solenidae:170255				-38.36	145.51
urn:catalog:Victoria M:Solenidae:170256				-38.2706	145.257
urn:catalog:Victoria M:Solenidae:170257				-38.3572	145.26
urn:catalog:Victoria M:Solenidae:170687				-38.3525	145.225
urn:catalog:Victoria M:Solenidae:170688				-38.3525	145.217
urn:catalog:Victoria M:Solenidae:170689				-38.3472	145.225
urn:catalog:Victoria M:Solenidae:170690				-38.3472	145.219
urn:catalog:Victoria M:Solenidae:170691				-38.3556	145.219
urn:catalog:Victoria M:Solenidae:17082				-40.5333	144.767
urn:catalog:Victoria M:Solenidae:171667				-38.3333	144.75
urn:catalog:Victoria M:Solenidae:171668				-38.35	145.233
urn:catalog:Victoria M:Solenidae:171828				-38.3433	145.219
urn:catalog:Victoria M:Solenidae:172205				-38.3433	145.224
urn:catalog:Victoria M:Solenidae:172206				-38.3469	145.217
urn:catalog:Victoria M:Solenidae:172207				-38.3489	145.235
urn:catalog:Victoria M:Solenidae:172208				-38.3358	145.235
urn:catalog:Victoria M:Solenidae:172555				-16.4667	145.383
urn:catalog:Victoria M:Solenidae:172556				-38.1667	147.55
urn:catalog:Victoria M:Solenidae:172558				-23.3833	150.867
urn:catalog:Victoria M:Solenidae:17417				-32.5	133.283
urn:catalog:Victoria M:Solenidae:185528				-16.4667	145.383
urn:catalog:Victoria M:Solenidae:185529				-27.4	153.433
urn:catalog:Victoria M:Solenidae:185531				-16.85	145.733
urn:catalog:Victoria M:Solenidae:185534				-38.4667	145.417
urn:catalog:Victoria M:Solenidae:185537				-11.154	142.071
urn:catalog:Victoria M:Solenidae:185538				-38.7667	146.317
urn:catalog:Victoria M:Solenidae:185541				-38.314	147.247
urn:catalog:Victoria M:Solenidae:187443				-37.0667	149.917
urn:catalog:Victoria M:Solenidae:18976				-37.8833	148
urn:catalog:Victoria M:Solenidae:26219				-38.1167	145.25
urn:catalog:MNHN:Solenidae:4482 BC1100				10.2558	122.988
urn:catalog:Victoria M:Solenidae:53426				-38.2333	144.715
urn:catalog:Victoria M:Solenidae:60793				-37.8783	148.418
urn:catalog:Victoria M:Solenidae:60794				-37.8439	148.724
urn:catalog:Victoria M:Solenidae:60795				-37.8547	148.729
urn:catalog:Victoria M:Solenidae:60796				-37.8617	148.243
urn:catalog:Victoria M:Solenidae:60797				-37.8897	148.257
urn:catalog:Victoria M:Solenidae:60798				-37.8617	148.243
urn:catalog:Victoria M:Solenidae:60799				-37.8897	148.257
urn:catalog:Victoria M:Solenidae:67202				-38.2883	144.69
urn:catalog:Victoria M:Solenidae:67204				-38.3067	144.745
urn:catalog:Victoria M:Solenidae:67205				-38.345	144.763
urn:catalog:Victoria M:Solenidae:85296				-38.3667	145.533
urn:catalog:WoRMS:Solenidae:AphiaID: 413337				17.121	-61.8934
urn:catalog:WoRMS:Solenidae:AphiaID: 413344				8.894	-79.6012
urn:catalog:WoRMS:Solenidae:AphiaID: 413344				13.4934	-89.3895
urn:catalog:WoRMS:Solenidae:AphiaID: 413499				27.0921	-110.163
urn:catalog:WoRMS:Solenidae:AphiaID: 413519				9.49071	-84.2995
urn:catalog:WoRMS:Solenidae:AphiaID: 413525				2.18763	102.241
urn:catalog:WoRMS:Solenidae:AphiaID: 413759				-9.7471	124.84
urn:catalog:WoRMS:Solenidae:AphiaID: 413759				-9.3171	142.556
urn:catalog:WoRMS:Solenidae:AphiaID: 815869				12.26	109.21
urn:catalog:Razor Clam Book:Solenidae:BOOK01				-29.96	-71.36
urn:catalog:Razor Clam Book:Solenidae:BOOK02				-33.38	-71.69
urn:catalog:Razor Clam Book:Solenidae:BOOK04				37.86	23.74
urn:catalog:Razor Clam Book:Solenidae:BOOK05				34.35	10.2
urn:catalog:Razor Clam Book:Solenidae:BOOK06				34.42	10.34
urn:catalog:Razor Clam Book:Solenidae:BOOK07				34.47	10.4
urn:catalog:Razor Clam Book:Solenidae:BOOK09				13.39	100.04
urn:catalog:Razor Clam Book:Solenidae:BOOK10				13.49	100.74
urn:catalog:Razor Clam Book:Solenidae:BOOK12				13.39	100.04
urn:catalog:Razor Clam Book:Solenidae:BOOK14				13.37	100.03
urn:catalog:Razor Clam Book:Solenidae:BOOK15				13.37	100.03
urn:catalog:Australian M Sydney:Solenidae:C.100034				-27.5	153.4
urn:catalog:Australian M Sydney:Solenidae:C.100488				-23.1667	150.783
urn:catalog:Australian M Sydney:Solenidae:C.103535				-12.05	134.217
urn:catalog:Australian M Sydney:Solenidae:C.105741				-33.8	151.283
urn:catalog:Australian M Sydney:Solenidae:C.107002				-19.2667	146.817
urn:catalog:Australian M Sydney:Solenidae:C.111400				-34.0658	151.143
urn:catalog:Australian M Sydney:Solenidae:C.116748				-12.6333	130.383
urn:catalog:Australian M Sydney:Solenidae:C.117094				-20.0167	148.25
urn:catalog:Australian M Sydney:Solenidae:C.124122				-34.0167	151.267
urn:catalog:Australian M Sydney:Solenidae:C.124441				-34.075	151.167
urn:catalog:Australian M Sydney:Solenidae:C.1265				-35	138
urn:catalog:Australian M Sydney:Solenidae:C.12829				-26.8167	153.167
urn:catalog:Australian M Sydney:Solenidae:C.13933				-12.4667	130.833
urn:catalog:Australian M Sydney:Solenidae:C.14241				-11.9667	141.883
urn:catalog:Australian M Sydney:Solenidae:C.14243				-11.9667	141.883
urn:catalog:Australian M Sydney:Solenidae:C.15306				-16.9667	140.883
urn:catalog:Australian M Sydney:Solenidae:C.16028				-33.8381	151.268
urn:catalog:Australian M Sydney:Solenidae:C.19180				-27.25	153.25
urn:catalog:Australian M Sydney:Solenidae:C.19181				-25.2833	152.833
urn:catalog:Australian M Sydney:Solenidae:C.211472				-19.1114	146.863
urn:catalog:Australian M Sydney:Solenidae:C.212151				-21.898	149.567
urn:catalog:Australian M Sydney:Solenidae:C.212152				-21.975	150.75
urn:catalog:Australian M Sydney:Solenidae:C.212153				-21.4667	150.142
urn:catalog:Australian M Sydney:Solenidae:C.212154				-20.05	148.833
urn:catalog:Australian M Sydney:Solenidae:C.212155				-22.341	150.857
urn:catalog:Australian M Sydney:Solenidae:C.212156				-16.86	146.02
urn:catalog:Australian M Sydney:Solenidae:C.212157				-20.5381	149.023
urn:catalog:Australian M Sydney:Solenidae:C.212158				-16.3667	145.433
urn:catalog:Australian M Sydney:Solenidae:C.212159				-10.7417	142.592
urn:catalog:Australian M Sydney:Solenidae:C.212160				-23.95	151.367
urn:catalog:Australian M Sydney:Solenidae:C.212161				-23.95	151.367
urn:catalog:Australian M Sydney:Solenidae:C.3025				-19.2667	146.817
urn:catalog:Australian M Sydney:Solenidae:C.304374				-10.7167	142.467
urn:catalog:Australian M Sydney:Solenidae:C.324545				-32.7	152.083
urn:catalog:Australian M Sydney:Solenidae:C.325279				-37.3667	149.95
urn:catalog:Australian M Sydney:Solenidae:C.325280				-37.0833	150
urn:catalog:Australian M Sydney:Solenidae:C.325281				-37.0833	149.958
urn:catalog:Australian M Sydney:Solenidae:C.325282				-37.0833	150
urn:catalog:Australian M Sydney:Solenidae:C.325283				-37.0833	149.9
urn:catalog:Australian M Sydney:Solenidae:C.325284				-36.9167	149.917
urn:catalog:Australian M Sydney:Solenidae:C.325285				-35.0667	150.75
urn:catalog:Australian M Sydney:Solenidae:C.325286				-34.0417	151.167
urn:catalog:Australian M Sydney:Solenidae:C.325287				-34.0658	151.143
urn:catalog:Australian M Sydney:Solenidae:C.325288				-34.0658	151.143
urn:catalog:Australian M Sydney:Solenidae:C.325289				-33.9964	151.146
urn:catalog:Australian M Sydney:Solenidae:C.325290				-33.9492	151.165
urn:catalog:Australian M Sydney:Solenidae:C.325291				-33.8167	151.283
urn:catalog:Australian M Sydney:Solenidae:C.325292				-33.8161	151.248
urn:catalog:Australian M Sydney:Solenidae:C.325293				-33.8167	151.25
urn:catalog:Australian M Sydney:Solenidae:C.325294				-33.8211	151.251
urn:catalog:Australian M Sydney:Solenidae:C.325295				-33.5531	151.269
urn:catalog:Australian M Sydney:Solenidae:C.325296				-33.5156	151.339
urn:catalog:Australian M Sydney:Solenidae:C.325297				-33.6167	151.3
urn:catalog:Australian M Sydney:Solenidae:C.325298				-33.8131	151.258
urn:catalog:Australian M Sydney:Solenidae:C.325299				-32.7167	152.158
urn:catalog:Australian M Sydney:Solenidae:C.325300				-32.1792	152.492
urn:catalog:Australian M Sydney:Solenidae:C.325469				-33.8161	151.248
urn:catalog:Australian M Sydney:Solenidae:C.325470				-32.7167	152.25
urn:catalog:Australian M Sydney:Solenidae:C.325471				-33.8161	151.248
urn:catalog:Australian M Sydney:Solenidae:C.351450				-33.9833	151.2
urn:catalog:Australian M Sydney:Solenidae:C.351450.001				-33.9833	151.2
urn:catalog:Australian M Sydney:Solenidae:C.351451				-33.9833	151.2
urn:catalog:Australian M Sydney:Solenidae:C.351451.001				-33.9833	151.2
urn:catalog:Australian M Sydney:Solenidae:C.351453				-33.9833	151.2
urn:catalog:Australian M Sydney:Solenidae:C.351453.001				-33.9833	151.2
urn:catalog:Australian M Sydney:Solenidae:C.351454				-33.9833	151.2
urn:catalog:Australian M Sydney:Solenidae:C.351454.001				-33.9833	151.2
urn:catalog:Australian M Sydney:Solenidae:C.356807				-33.8283	151.25
urn:catalog:Australian M Sydney:Solenidae:C.36314				-10.7083	142.467
urn:catalog:Australian M Sydney:Solenidae:C.394617				-27.5	153.4
urn:catalog:Australian M Sydney:Solenidae:C.394618				-27.5	153.35
urn:catalog:Australian M Sydney:Solenidae:C.394619				-27.625	153.317
urn:catalog:Australian M Sydney:Solenidae:C.411401				-25.3192	153.017
urn:catalog:Australian M Sydney:Solenidae:C.411401				-25.3322	153.009
urn:catalog:Australian M Sydney:Solenidae:C.411401.001				-25.3322	153.009
urn:catalog:Australian M Sydney:Solenidae:C.411402				-25.3192	152.919
urn:catalog:Australian M Sydney:Solenidae:C.411402				-25.3328	152.932
urn:catalog:Australian M Sydney:Solenidae:C.411402.001				-25.3328	152.932
urn:catalog:Australian M Sydney:Solenidae:C.411404				-25.3322	153.009
urn:catalog:Australian M Sydney:Solenidae:C.411405				-25.3328	152.932
urn:catalog:Australian M Sydney:Solenidae:C.413068				-16.7183	138.258
urn:catalog:Australian M Sydney:Solenidae:C.413581				-27.35	153.1
urn:catalog:Australian M Sydney:Solenidae:C.413582				-27.5	153.4
urn:catalog:Australian M Sydney:Solenidae:C.413583				-27.4375	153.175
urn:catalog:Australian M Sydney:Solenidae:C.413584				-27.3333	153.067
urn:catalog:Australian M Sydney:Solenidae:C.413588				-25.2833	152.833
urn:catalog:Australian M Sydney:Solenidae:C.413589				-25.3	152.767
urn:catalog:Australian M Sydney:Solenidae:C.413595				-25.3	152.767
urn:catalog:Australian M Sydney:Solenidae:C.413596				-24.7667	152.4
urn:catalog:Australian M Sydney:Solenidae:C.413597				-23.0667	150.9
urn:catalog:Australian M Sydney:Solenidae:C.413598				-23.1333	150.733
urn:catalog:Australian M Sydney:Solenidae:C.413599				-23.1333	150.75
urn:catalog:Australian M Sydney:Solenidae:C.413600				-23.1333	150.75
urn:catalog:Australian M Sydney:Solenidae:C.414094				-42.95	147.533
urn:catalog:Australian M Sydney:Solenidae:C.414100				-40.7667	145.3
urn:catalog:Australian M Sydney:Solenidae:C.414101				-32.6833	152.167
urn:catalog:Australian M Sydney:Solenidae:C.415875				-22.3039	150.459
urn:catalog:Australian M Sydney:Solenidae:C.415880				-21.9922	150.164
urn:catalog:Australian M Sydney:Solenidae:C.419517				-22.3264	150.202
urn:catalog:Australian M Sydney:Solenidae:C.419517				-22.3225	150.2
urn:catalog:Australian M Sydney:Solenidae:C.419517.001				-22.3225	150.2
urn:catalog:Australian M Sydney:Solenidae:C.42472				-15.95	123.433
urn:catalog:Australian M Sydney:Solenidae:C.434290				-35.7183	137.946
urn:catalog:Australian M Sydney:Solenidae:C.435273				-32.7	152.083
urn:catalog:Australian M Sydney:Solenidae:C.446545				-20.9	148.967
urn:catalog:Australian M Sydney:Solenidae:C.446546				-21.055	149.196
urn:catalog:Australian M Sydney:Solenidae:C.447508				-23.1667	150.792
urn:catalog:Australian M Sydney:Solenidae:C.447509				-20.9	148.967
urn:catalog:Australian M Sydney:Solenidae:C.447510				-20.45	149.033
urn:catalog:Australian M Sydney:Solenidae:C.447511				-20.45	149.033
urn:catalog:Australian M Sydney:Solenidae:C.449370				-14	136.417
urn:catalog:Australian M Sydney:Solenidae:C.449371				-21.6333	115.117
urn:catalog:Australian M Sydney:Solenidae:C.449372				-10.6881	142.529
urn:catalog:Australian M Sydney:Solenidae:C.449373				-17.1	139.617
urn:catalog:Australian M Sydney:Solenidae:C.449374				-19.2333	146.8
urn:catalog:Australian M Sydney:Solenidae:C.449375				-19.1333	146.833
urn:catalog:Australian M Sydney:Solenidae:C.449376				-23.0667	150.9
urn:catalog:Australian M Sydney:Solenidae:C.449377				-21.6333	115.117
urn:catalog:Australian M Sydney:Solenidae:C.449378				-17.4833	140.833
urn:catalog:Australian M Sydney:Solenidae:C.449379				-17.1	139.617
urn:catalog:Australian M Sydney:Solenidae:C.449380				-21.6333	115.117
urn:catalog:Australian M Sydney:Solenidae:C.449381				-19.2667	146.817
urn:catalog:Australian M Sydney:Solenidae:C.449382				-19.2917	146.958
urn:catalog:Australian M Sydney:Solenidae:C.449383				-19.2333	146.8
urn:catalog:Australian M Sydney:Solenidae:C.449384				-19.2333	146.8
urn:catalog:Australian M Sydney:Solenidae:C.449385				-19.1833	146.75
urn:catalog:Australian M Sydney:Solenidae:C.449386				-17.95	146.167
urn:catalog:Australian M Sydney:Solenidae:C.449437				-17.1	139.617
urn:catalog:Australian M Sydney:Solenidae:C.449438				-24.8833	113.667
urn:catalog:Australian M Sydney:Solenidae:C.449439				-22.4	114.133
urn:catalog:Australian M Sydney:Solenidae:C.449440				-21.6333	115.117
urn:catalog:Australian M Sydney:Solenidae:C.449441				-19.7833	120.633
urn:catalog:Australian M Sydney:Solenidae:C.449442				-17.9667	122.233
urn:catalog:Australian M Sydney:Solenidae:C.449443				-22.2167	114.1
urn:catalog:Australian M Sydney:Solenidae:C.449444				-18	122.25
urn:catalog:Australian M Sydney:Solenidae:C.449445				-17.9667	122.233
urn:catalog:Australian M Sydney:Solenidae:C.449446				-17.9667	122.233
urn:catalog:Australian M Sydney:Solenidae:C.449447				-14	136.417
urn:catalog:Australian M Sydney:Solenidae:C.449448				-12.3333	130.9
urn:catalog:Australian M Sydney:Solenidae:C.449449				-11.7333	131.283
urn:catalog:Australian M Sydney:Solenidae:C.449450				-17.1	139.617
urn:catalog:Australian M Sydney:Solenidae:C.449451				-17.1	139.617
urn:catalog:Australian M Sydney:Solenidae:C.449452				-11.2167	132.183
urn:catalog:Australian M Sydney:Solenidae:C.449453				-16.1	141.208
urn:catalog:Australian M Sydney:Solenidae:C.449593				-42.2467	148.046
urn:catalog:Australian M Sydney:Solenidae:C.449594				-43.15	147.85
urn:catalog:Australian M Sydney:Solenidae:C.449595				-43.0167	147.95
urn:catalog:Australian M Sydney:Solenidae:C.449596				-42.8631	147.508
urn:catalog:Australian M Sydney:Solenidae:C.449597				-34.8167	138.483
urn:catalog:Australian M Sydney:Solenidae:C.449598				-43.2431	147.25
urn:catalog:Australian M Sydney:Solenidae:C.449599				-32.841	124.904
urn:catalog:Australian M Sydney:Solenidae:C.449600				-42.1697	148.103
urn:catalog:Australian M Sydney:Solenidae:C.449601				-41.8333	148.288
urn:catalog:Australian M Sydney:Solenidae:C.449602				-42.1667	148.3
urn:catalog:Australian M Sydney:Solenidae:C.449837				-25.2833	152.833
urn:catalog:Australian M Sydney:Solenidae:C.449838				-23.9	151.367
urn:catalog:Australian M Sydney:Solenidae:C.449839				-23.2833	150.833
urn:catalog:Australian M Sydney:Solenidae:C.449840				-23.0667	150.9
urn:catalog:Australian M Sydney:Solenidae:C.449841				-14	136.417
urn:catalog:Australian M Sydney:Solenidae:C.449842				-18.55	146.333
urn:catalog:Australian M Sydney:Solenidae:C.449843				-14.6667	145.45
urn:catalog:Australian M Sydney:Solenidae:C.449844				-10.6	142.167
urn:catalog:Australian M Sydney:Solenidae:C.449845				-14.9667	145.35
urn:catalog:Australian M Sydney:Solenidae:C.449846				-17.7833	146.104
urn:catalog:Australian M Sydney:Solenidae:C.449847				-17.9	146.1
urn:catalog:Australian M Sydney:Solenidae:C.449848				-19.2333	146.8
urn:catalog:Australian M Sydney:Solenidae:C.449849				-23.2167	150.967
urn:catalog:Australian M Sydney:Solenidae:C.449850				-23.95	151.367
urn:catalog:Australian M Sydney:Solenidae:C.449851				-20.0167	148.25
urn:catalog:Australian M Sydney:Solenidae:C.449852				-12.45	130.817
urn:catalog:Australian M Sydney:Solenidae:C.449853				-17.7833	146.104
urn:catalog:Australian M Sydney:Solenidae:C.449854				-11.9667	141.883
urn:catalog:Australian M Sydney:Solenidae:C.449855				-12.25	136.883
urn:catalog:Australian M Sydney:Solenidae:C.449856				-16.8833	145.8
urn:catalog:Australian M Sydney:Solenidae:C.459340				-19.1178	146.849
urn:catalog:Australian M Sydney:Solenidae:C.459375				-19.1114	146.863
urn:catalog:Australian M Sydney:Solenidae:C.469128				-17.7742	146.11
urn:catalog:Australian M Sydney:Solenidae:C.471131				-17.7833	146.104
urn:catalog:Australian M Sydney:Solenidae:C.49390				-11.2333	142.917
urn:catalog:Australian M Sydney:Solenidae:C.49933				-37.2667	149.983
urn:catalog:Australian M Sydney:Solenidae:C.50435				-37.5667	149.933
urn:catalog:Australian M Sydney:Solenidae:C.50436				-37.5667	149.933
urn:catalog:Australian M Sydney:Solenidae:C.50921				-28.87	153.577
urn:catalog:Australian M Sydney:Solenidae:C.56749				-17.9667	122.233
urn:catalog:Australian M Sydney:Solenidae:C.56959				-35.0333	117.883
urn:catalog:Australian M Sydney:Solenidae:C.57135				-19.1167	121.483
urn:catalog:Australian M Sydney:Solenidae:C.58452				-23.4167	150.917
urn:catalog:Australian M Sydney:Solenidae:C.58528				-23.4167	150.917
urn:catalog:Australian M Sydney:Solenidae:C.58973				-20.45	149.033
urn:catalog:Australian M Sydney:Solenidae:C.61330				-12.25	136.883
urn:catalog:Australian M Sydney:Solenidae:C.61545				-20.45	149.033
urn:catalog:Australian M Sydney:Solenidae:C.64382				-34.0658	151.143
urn:catalog:Australian M Sydney:Solenidae:C.6498				-33.8017	151.233
urn:catalog:Australian M Sydney:Solenidae:C.6498.001				-33.8017	151.233
urn:catalog:Australian M Sydney:Solenidae:C.70572				-21.45	149.283
urn:catalog:Australian M Sydney:Solenidae:C.70701				-25.2833	152.867
urn:catalog:Australian M Sydney:Solenidae:C.71437				-11.7333	131.283
urn:catalog:Australian M Sydney:Solenidae:C.71650				-25.2833	152.9
urn:catalog:Australian M Sydney:Solenidae:C.71951				-20.0167	148.45
urn:catalog:Australian M Sydney:Solenidae:C.71968				-34.8167	138.483
urn:catalog:Australian M Sydney:Solenidae:C.72245				-20.0167	148.45
urn:catalog:Australian M Sydney:Solenidae:C.72258				-20.0167	148.45
urn:catalog:Australian M Sydney:Solenidae:C.75037				-12	134.45
urn:catalog:Australian M Sydney:Solenidae:C.75539				-35.86	150.186
urn:catalog:Australian M Sydney:Solenidae:C.76912				-33.8047	151.24
urn:catalog:Australian M Sydney:Solenidae:C.7724				-37.0853	149.923
urn:catalog:Australian M Sydney:Solenidae:C.83807				-19.2667	146.817
urn:catalog:Australian M Sydney:Solenidae:C.83829				-23.1333	150.75
urn:catalog:Australian M Sydney:Solenidae:C.87861				-25.2833	152.9
urn:catalog:Australian M Sydney:Solenidae:C.87862				-10.7083	142.467
urn:catalog:Australian M Sydney:Solenidae:C.87917				-23.1333	150.75
urn:catalog:Australian M Sydney:Solenidae:C.87932				-37.0833	149.9
urn:catalog:Australian M Sydney:Solenidae:C.88646				-23.2833	150.833
urn:catalog:Australian M Sydney:Solenidae:C.93865				-25.3	152.767
urn:catalog:Australian M Sydney:Solenidae:C.93936				-23.1333	150.75
urn:catalog:Australian M Sydney:Solenidae:C.94067				-34.9	138.5
urn:catalog:Australian M Sydney:Solenidae:C.94779				-40.7667	145.3
urn:catalog:Australian M Sydney:Solenidae:C.96185				-23.1333	150.75
urn:catalog:Australian M Sydney:Solenidae:C.96640				-33.5544	151.269
urn:catalog:Australian M Sydney:Solenidae:C.98058				-14	136.417
urn:catalog:Australian M Sydney:Solenidae:C.99593				-12.45	130.833
urn:catalog:Australian M Sydney:Solenidae:C.99683				-33.8161	151.248
urn:catalog:MNHN:Solenidae:IM-2013-7127				27.1872	56.3413
urn:catalog:MNHN:Solenidae:IM-2013-7128				27.1872	56.3413
urn:catalog:MNHN:Solenidae:IM-2013-7129				27.1872	56.3413
urn:catalog:MNHN:Solenidae:IM-2013-7130				27.1872	56.3413
urn:catalog:MNHN:Solenidae:IM-2013-7131				27.1872	56.3413
urn:catalog:MNHN:Solenidae:IM-2013-7132				27.1872	56.3413
urn:catalog:MNHN:Solenidae:IM-2013-7133				27.1872	56.3413
urn:catalog:MNHN:Solenidae:IM-2013-7142				1.39042	103.994
urn:catalog:MNHN:Solenidae:IM-2013-7174				1.35776	104.02
urn:catalog:MNHN:Solenidae:IM-2013-7175				26.6316	128.004
urn:catalog:MNHN:Solenidae:IM-2013-7176				26.6316	128.004
urn:catalog:MNHN:Solenidae:IM-2013-7177				26.324	127.829
urn:catalog:MNHN:Solenidae:IM-2013-7178				26.324	127.829
urn:catalog:MNHN:Solenidae:IM-2013-7181				34.3349	132.908
urn:catalog:MNHN:Solenidae:IM-2013-7182				34.3349	132.908
urn:catalog:MNHN:Solenidae:IM-2013-7183				34.3349	132.908
urn:catalog:MNHN:Solenidae:IM-2013-7184				34.3349	132.908
urn:catalog:MNHN:Solenidae:IM-2013-7185				22.3431	120.469
urn:catalog:MNHN:Solenidae:IM-2013-7186				22.3431	120.469
urn:catalog:MNHN:Solenidae:IM-2013-7189				1.4025	103.986
urn:catalog:MNHN:Solenidae:IM-2013-7190				1.4025	103.986
urn:catalog:MNHN:Solenidae:IM-2013-7191				1.4025	103.986
urn:catalog:MNHN:Solenidae:IM-2013-7192				1.4025	103.986
urn:catalog:MNHN:Solenidae:IM-2013-7495				-25.9853	32.9014
urn:catalog:MNHN:Solenidae:IM-2013-7496				-25.9853	32.9014
urn:catalog:Coan and Valentich-Scott, 2012:Solenidae:JN100				-3.5541	-80.5256
urn:catalog:Coan and Valentich-Scott, 2012:Solenidae:JN101				-4.363	-80.36
urn:catalog:Coan and Valentich-Scott, 2012:Solenidae:JN102				11.52	-86.16
urn:catalog:Coan et al., 2000:Solenidae:JN103				35.4012	-120.87
urn:catalog:Coan et al., 2000:Solenidae:JN104				34.4034	-119.747
urn:catalog:Coan et al., 2000:Solenidae:JN105				23.24	-106.362
urn:catalog:Coan et al., 2000:Solenidae:JN106				30.4019	-116
urn:catalog:Cosel, 1985:Solenidae:JN107				10.4503	-75.5169
urn:catalog:Cosel, 1985:Solenidae:JN108				11.2494	-74.2156
urn:catalog:Cosel, 1992:Solenidae:JN109				31.8418	-116.613
urn:catalog:Cosel, 1992:Solenidae:JN110				28.2619	-114.116
urn:catalog:Cosel, 1992:Solenidae:JN111				24.16	-110.33
urn:catalog:Cosel, 1992:Solenidae:JN112				24.69	-111.89
urn:catalog:Cosel, 1992:Solenidae:JN113				31.036	-114.828
urn:catalog:Cosel, 1992:Solenidae:JN114				34.4119	-119.698
urn:catalog:Cosel, 1992:Solenidae:JN115				24.1572	-110.32
urn:catalog:Cosel, 1992:Solenidae:JN116				33.7357	-118.278
urn:catalog:Cosel, 1992:Solenidae:JN117				33.5999	-117.889
urn:catalog:Cosel, 1992:Solenidae:JN118				31.3075	-113.55
urn:catalog:Cosel, 1992:Solenidae:JN119				31.8424	-116.615
urn:catalog:Cosel, 1992:Solenidae:JN120				24.6827	-111.882
urn:catalog:Cosel, 1992:Solenidae:JN121				24.1773	-110.363
urn:catalog:Cosel, 1992:Solenidae:JN122				23.2387	-106.447
urn:catalog:Cosel, 1992:Solenidae:JN123				32.7286	-117.257
urn:catalog:Cosel, 1992:Solenidae:JN124				31.0356	-114.827
urn:catalog:Cosel, 1992:Solenidae:JN125				24.7893	-112.294
urn:catalog:Cosel, 1992:Solenidae:JN126				28.0744	-114.13
urn:catalog:Cosel, 1992:Solenidae:JN127				34.5405	-120
urn:catalog:Cosel, 1992:Solenidae:JN128				34.1083	-119.126
urn:catalog:Cosel, 1992:Solenidae:JN129				33.349	-117.541
urn:catalog:Cosel, 1992:Solenidae:JN130				28.2619	-114.116
urn:catalog:Cosel, 1993:Solenidae:JN131				14.7862	-17.4129
urn:catalog:Cosel, 1993:Solenidae:JN132				5.0479	-2.5924
urn:catalog:Cosel, 1993:Solenidae:JN133				5.153	-5.065
urn:catalog:Cosel, 1993:Solenidae:JN134				4.4146	8.8759
urn:catalog:Cosel, 1993:Solenidae:JN135				3.7599	8.81
urn:catalog:Cosel, 1993:Solenidae:JN136				3.2713	8.461
urn:catalog:Cosel, 1993:Solenidae:JN137				-4.9945	11.9482
urn:catalog:Cosel, 1993:Solenidae:JN138				-6.7431	12.6513
urn:catalog:Cosel, 1993:Solenidae:JN139				-9.115	13.0908
urn:catalog:Cosel, 1993:Solenidae:JN140				-14.5484	12.3163
urn:catalog:Cosel, 1993:Solenidae:JN141				46.6	30.9
urn:catalog:Cosel, 1993:Solenidae:JN142				45.1962	36.5993
urn:catalog:Cosel, 1993:Solenidae:JN143				34.6077	35.9933
urn:catalog:Cosel, 1993:Solenidae:JN144				32.8234	34.988
urn:catalog:Cosel, 1993:Solenidae:JN145				39.9485	19.9333
urn:catalog:Cosel, 1993:Solenidae:JN146				36.8678	15.1238
urn:catalog:Cosel, 1993:Solenidae:JN147				40.5479	14.911
urn:catalog:Cosel, 1993:Solenidae:JN148				36.8452	3.9743
urn:catalog:Cosel, 1993:Solenidae:JN149				35.713	-0.9471
urn:catalog:Cosel, 1993:Solenidae:JN150				30.6343	-9.8213
urn:catalog:Cosel, 1993:Solenidae:JN151				28.8727	-10.7589
urn:catalog:Cosel, 1993:Solenidae:JN152				20.9108	-16.7867
urn:catalog:Cosel, 1993:Solenidae:JN153				20.1289	-16.78
urn:catalog:Keen, 1958:Solenidae:JN154				12.9838	-87.3208
urn:catalog:Keen, 1958:Solenidae:JN155				24.15	-110.32
urn:catalog:Keen, 1958:Solenidae:JN156				15.8561	-97.0711
urn:catalog:Keen, 1958:Solenidae:JN157				23.26	-106.37
urn:catalog:Kamaruzzaman et al., 2010:Solenidae:JNL02				3.79301	103.351
urn:catalog:Hodgson et al., 1983; Hodgson and Fielden, 1986:Solenidae:JNL03				-33.506	26.7
urn:catalog:Paterson and Whitfield, 1997:Solenidae:JNL05				-33.506	26.7
urn:catalog:Villiers and Hodgson, 1993:Solenidae:JNL06				-33.506	26.7
urn:catalog:Forbes and Cyrus, 1992:Solenidae:JNL07				-27.6167	32.5
urn:catalog:Saeedi et al., 2009:Solenidae:JNL10				27.2	56.35
urn:catalog:Saeedi et al., 2009:Solenidae:JNL11				27.1833	56.3333
urn:catalog:Morton, 1988:Solenidae:JNL12				22.375	114.106
urn:catalog:Simone, 2009:Solenidae:JNL13				11.4115	101.905
urn:catalog:Zengqiong and Gangsheug, 2011:Solenidae:JNL14				21.9261	109.791
urn:catalog:Yuan et al., 2011:Solenidae:JNL15				35.0667	119.583
urn:catalog:Xu et al., 2011:Solenidae:JNL16				36.3333	120.417
urn:catalog:Han et al., 2009:Solenidae:JNL19				35.8	126.7
urn:catalog:Xu and Song, 2008:Solenidae:JNL20				36.3296	119.719
urn:catalog:Suh, 1993:Solenidae:JNL21				35.85	126.583
urn:catalog:Xu et al., 1999:Solenidae:JNL22				36.0833	120.333
urn:catalog:Fernández-Tajes and Méndez, 2007:Solenidae:JNL24				42.26	-8.84
urn:catalog:Francisco-Canderia et al., 2007:Solenidae:JNL25				42.4833	-9.06667
urn:catalog:Remacha-Triviño and Anadón, 2006:Solenidae:JNL26				43.63	-3.84
urn:catalog:López and Darriba, 2006:Solenidae:JNL27				42.6331	-8.9
urn:catalog:Remacha-Triviño , 2005:Solenidae:JNL28				43.5183	-6.945
urn:catalog:Remacha-Triviño , 2005:Solenidae:JNL29				43.5175	-6.96333
urn:catalog:Neves and Mano, 2005:Solenidae:JNL30				40.5833	-9
urn:catalog:Neves and Mano, 2005:Solenidae:JNL31				40.8333	-9
urn:catalog:Fernández-Tajes et al., 2003:Solenidae:JNL32				42.65	-8.9
urn:catalog:Cherkaoui et al., 2003:Solenidae:JNL33				34.249	-6.639
urn:catalog:Vale and Sampayo, 2002:Solenidae:JNL34				40.5833	-9
urn:catalog:Vale and Sampayo, 2002:Solenidae:JNL35				40.8333	-9
urn:catalog:Sauriau et al., 1988:Solenidae:JNL36				45.084	-1.15
urn:catalog:da Costa and Martínez-Patiño, 2009:Solenidae:JNL37				42.4833	-9.06667
urn:catalog:da Costa et al., 2011:Solenidae:JNL38				42.4833	-9.06667
urn:catalog:Gonzáles-Romero et al., 2009:Solenidae:JNL39				42.6331	-8.89042
urn:catalog:Constantino et al., 2009:Solenidae:JNL40				37	-7.8
urn:catalog:da Costa et al., 2009:Solenidae:JNL41				42.4833	-9.06667
urn:catalog:López-Flores et al., 2008:Solenidae:JNL42				37.25	-6.95
urn:catalog:Rufino et al., 2010:Solenidae:JNL43				37.1	-7.6
urn:catalog:Rufino et al., 2010:Solenidae:JNL44				37.05	-8
urn:catalog:Hmida et al., 2010:Solenidae:JNL45				34.7354	10.7823
urn:catalog:Thompson et al., 1999:Solenidae:JNL46				44.66	-1.16
urn:catalog:da Costa et al., 2009:Solenidae:JNL47				43.8833	7.06667
urn:catalog:Worrapimphong et al., 2010:Solenidae:JNL48				13.3667	100.033
urn:catalog:Crooks, 2001:Solenidae:JNL49				31.52	-113.67
urn:catalog:Kim et al., 2004:Solenidae:JNL50				36	127
urn:catalog:Hong and Lee, 1990:Solenidae:JNL51				33.4	126.56
urn:catalog:PenchasZadeh et al., 2006:Solenidae:JNL54				-37.6667	-57.0833
urn:catalog:Williams and Porter, 1971:Solenidae:JNL60				35.2447	-75.8861
urn:catalog:Kanakaraju et al., 2008:Solenidae:JNL61				1.54	110.6
urn:catalog:Kanakaraju et al., 2008:Solenidae:JNL62				1.53	110.62
urn:catalog:Rinyold and Rahim, 2011:Solenidae:JNL64				1.55	110.35
urn:catalog:von Cosel, 1989:Solenidae:JNL65				-23.36	43.63
urn:catalog:von Cosel, 1989:Solenidae:JNL66				-14.05	47.9
urn:catalog:von Cosel, 1989:Solenidae:JNL67				-4.45	39.62
urn:catalog:von Cosel, 1989:Solenidae:JNL68				-14.05	48.1
urn:catalog:von Cosel, 1989:Solenidae:JNL69				27.2	56.62
urn:catalog:von Cosel, 1989:Solenidae:JNL70				26	50
urn:catalog:von Cosel, 1989:Solenidae:JNL71				26.8	49.81
urn:catalog:von Cosel, 1989:Solenidae:JNL72				29.05	48.13
urn:catalog:von Cosel, 1989:Solenidae:JNL73				25.42	66.32
urn:catalog:von Cosel, 1989:Solenidae:JNL74				23.54	68.36
urn:catalog:von Cosel, 1990:Solenidae:JNL75				-23.35	43.63
urn:catalog:von Cosel, 1989:Solenidae:JNL76				24.83	66.96
urn:catalog:Ajagbe and Egonmwan, 2006:Solenidae:JNL77				6.48	3.39
urn:catalog:Saeedi et al., in press:Solenidae:JNL78				27.166	56.383
urn:catalog:von Cosel, 2002:Solenidae:JNL79				-20.14	148.59
urn:catalog:von Cosel, 2002:Solenidae:JNL80				-10.61	142.46
urn:catalog:von Cosel, 2002:Solenidae:JNL81				-12.59	130.6
urn:catalog:von Cosel, 2002:Solenidae:JNL82				-20.68	116.9
urn:catalog:von Cosel, 2002:Solenidae:JNL83				5.13	100.35
urn:catalog:von Cosel, 2002:Solenidae:JNL84				24.82	118.68
urn:catalog:von Cosel, 2002:Solenidae:JNL85				31.72	130.19
urn:catalog:von Cosel, 2002:Solenidae:JNL86				1.93	104.17
urn:catalog:von Cosel, 2002:Solenidae:JNL87				5.27	97.45
urn:catalog:von Cosel, 2002:Solenidae:JNL88				11.18	79.86
urn:catalog:von Cosel, 2002:Solenidae:JNL89				20.04	109.87
urn:catalog:von Cosel, 2002:Solenidae:JNL90				24.49	118.68
urn:catalog:von Cosel, 2002:Solenidae:JNL91				7.01	100.95
urn:catalog:von Cosel, 2002:Solenidae:JNL92				10.26	104.57
urn:catalog:von Cosel, 2002:Solenidae:JNL93				13.36	100.44
urn:catalog:von Cosel, 2003:Solenidae:JNL94				1.64	110.93
urn:catalog:Auck Museum:Solenidae:MA 117421				-23.35	150.917
urn:catalog:Auck Museum:Solenidae:MA 117422				-19.13	146.48
urn:catalog:Auck Museum:Solenidae:MA 32562				-33.5463	151.333
urn:catalog:Auck Museum:Solenidae:MA 32563				-32.6854	152.034
urn:catalog:Auck Museum:Solenidae:MA 32563				-32.6854	152.034
urn:catalog:Auck Museum:Solenidae:MA 32571				-33.9894	151.181
urn:catalog:Auck Museum:Solenidae:MA 32572				-33.8463	151.24
urn:catalog:Auck Museum:Solenidae:MA 32572				-33.8463	151.24
urn:catalog:Auck Museum:Solenidae:MA 32587				-33.9613	151.157
urn:catalog:Auck Museum:Solenidae:MA 32590				-33.9473	25.6128
urn:catalog:Auck Museum:Solenidae:MA 32620				-1.83822	136.491
urn:catalog:Auck Museum:Solenidae:MA 32621				34.7479	134.719
urn:catalog:Auck Museum:Solenidae:MA 32622				34.7187	134.719
urn:catalog:Auck Museum:Solenidae:MA 32622				34.7187	134.719
urn:catalog:Auck Museum:Solenidae:MA 32622				34.7187	134.719
urn:catalog:Auck Museum:Solenidae:MA 32623				35.6688	139.794
urn:catalog:Auck Museum:Solenidae:MA 32624				35.6688	139.794
urn:catalog:Auck Museum:Solenidae:MA 32625				34.4875	136.709
urn:catalog:Auck Museum:Solenidae:MA 32625				34.4875	136.709
urn:catalog:Auck Museum:Solenidae:MA 32626				38.8119	139.846
urn:catalog:Auck Museum:Solenidae:MA 32627				34.6761	135.189
urn:catalog:Auck Museum:Solenidae:MA 32627				34.6761	135.189
urn:catalog:Auck Museum:Solenidae:MA 32627				34.6761	135.189
urn:catalog:Auck Museum:Solenidae:MA 32627				34.6761	135.189
urn:catalog:Auck Museum:Solenidae:MA 32628				-8.82453	13.2107
urn:catalog:Auck Museum:Solenidae:MA 32628				-8.82453	13.2107
urn:catalog:Auck Museum:Solenidae:MA 32629				-18.2861	147.7
urn:catalog:Auck Museum:Solenidae:MA 32630				-18.2861	147.7
urn:catalog:Auck Museum:Solenidae:MA 32630				-18.2861	147.7
urn:catalog:Auck Museum:Solenidae:MA 32631				-13.233	141.685
urn:catalog:Auck Museum:Solenidae:MA 32631				-13.233	141.685
urn:catalog:Auck Museum:Solenidae:MA 32632				-23.1784	150.948
urn:catalog:Auck Museum:Solenidae:MA 32641				35.3046	139.309
urn:catalog:Auck Museum:Solenidae:MA 32643				35.3046	139.309
urn:catalog:Auck Museum:Solenidae:MA 32645				1.71878	110.445
urn:catalog:Auck Museum:Solenidae:MA 32645				1.71878	110.445
urn:catalog:Auck Museum:Solenidae:MA 32645				1.71878	110.445
urn:catalog:Auck Museum:Solenidae:MA 32645				1.71878	110.445
urn:catalog:Auck Museum:Solenidae:MA 32649				44.0697	12.5837
urn:catalog:Auck Museum:Solenidae:MA 32659				35.2925	-2.9315
urn:catalog:Auck Museum:Solenidae:MA 32660				35.2925	-2.9315
urn:catalog:Auck Museum:Solenidae:MA 32660				35.2925	-2.9315
urn:catalog:Auck Museum:Solenidae:MA 32660				35.2925	-2.9315
urn:catalog:Auck Museum:Solenidae:MA 32664				20.1142	-105.551
urn:catalog:Auck Museum:Solenidae:MA 32664				20.1142	-105.551
urn:catalog:Auck Museum:Solenidae:MA 32664				20.1142	-105.551
urn:catalog:Auck Museum:Solenidae:MA 32664				20.1142	-105.551
urn:catalog:Auck Museum:Solenidae:MA 32664				20.1142	-105.551
urn:catalog:Auck Museum:Solenidae:MA 32665				-23.1784	150.948
urn:catalog:Auck Museum:Solenidae:MA 32665				-23.1784	150.948
urn:catalog:Auck Museum:Solenidae:MA 32667				-23.1784	150.948
urn:catalog:Auck Museum:Solenidae:MA 32667				-23.1784	150.948
urn:catalog:Auck Museum:Solenidae:MA 32669				33.7043	-118.29
urn:catalog:Auck Museum:Solenidae:MA 32670				5.28111	100.423
urn:catalog:Auck Museum:Solenidae:MA 32672				5.46628	100.297
urn:catalog:Auck Museum:Solenidae:MA 32672				5.46628	100.297
urn:catalog:Auck Museum:Solenidae:MA 32673				-19.1125	146.845
urn:catalog:Auck Museum:Solenidae:MA 32673				-19.1125	146.845
urn:catalog:Auck Museum:Solenidae:MA 32674				-19.1125	146.845
urn:catalog:Auck Museum:Solenidae:MA 32674				-19.1125	146.845
urn:catalog:Auck Museum:Solenidae:MA 32674				-19.1125	146.845
urn:catalog:Auck Museum:Solenidae:MA 32675				-10.3728	142.475
urn:catalog:Auck Museum:Solenidae:MA 32675				-10.3728	142.475
urn:catalog:Auck Museum:Solenidae:MA 32676				-19.1153	146.856
urn:catalog:Auck Museum:Solenidae:MA 32677				-23.3486	150.855
urn:catalog:Auck Museum:Solenidae:MA 32677				-23.3486	150.855
urn:catalog:Auck Museum:Solenidae:MA 32678				-23.3486	150.855
urn:catalog:Auck Museum:Solenidae:MA 32678				-23.3486	150.855
urn:catalog:Auck Museum:Solenidae:MA 32678				-23.3486	150.855
urn:catalog:Auck Museum:Solenidae:MA 32678				-23.3486	150.855
urn:catalog:Auck Museum:Solenidae:MA 32678				-23.3486	150.855
urn:catalog:Auck Museum:Solenidae:MA 32679				-23.3486	150.855
urn:catalog:Auck Museum:Solenidae:MA 32679				-23.3486	150.855
urn:catalog:Auck Museum:Solenidae:MA 32680				-40.8028	146.486
urn:catalog:Auck Museum:Solenidae:MA 32680				-40.8028	146.486
urn:catalog:Auck Museum:Solenidae:MA 32681				-21.3444	149.818
urn:catalog:Auck Museum:Solenidae:MA 32681				-21.3444	149.818
urn:catalog:Auck Museum:Solenidae:MA 32681				-21.3444	149.818
urn:catalog:Auck Museum:Solenidae:MA 32682				-20.0894	148.499
urn:catalog:Auck Museum:Solenidae:MA 32683				-4.85694	112.614
urn:catalog:Auck Museum:Solenidae:MA 32684				8.06722	79.4739
urn:catalog:Auck Museum:Solenidae:MA 32685				-33.9219	151.29
urn:catalog:Auck Museum:Solenidae:MA 32686				-33.852	151.254
urn:catalog:Auck Museum:Solenidae:MA 32687				-33.852	151.254
urn:catalog:Auck Museum:Solenidae:MA 32688				33.7428	-118.261
urn:catalog:Auck Museum:Solenidae:MA 32688				33.7428	-118.261
urn:catalog:Auck Museum:Solenidae:MA 32688				33.7428	-118.261
urn:catalog:Auck Museum:Solenidae:MA 32688				33.7428	-118.261
urn:catalog:Auck Museum:Solenidae:MA 32689				33.755	-118.177
urn:catalog:Auck Museum:Solenidae:MA 32689				33.755	-118.177
urn:catalog:Auck Museum:Solenidae:MA 32690				36.0864	-121.897
urn:catalog:Auck Museum:Solenidae:MA 32690				36.0864	-121.897
urn:catalog:Auck Museum:Solenidae:MA 32691				33.7354	-118.115
urn:catalog:Auck Museum:Solenidae:MA 32691				33.7354	-118.115
urn:catalog:Auck Museum:Solenidae:MA 32692				33.6092	-117.918
urn:catalog:Auck Museum:Solenidae:MA 32693				8.54222	-79.8264
urn:catalog:Auck Museum:Solenidae:MA 32693				8.54222	-79.8264
urn:catalog:Auck Museum:Solenidae:MA 32694				8.96417	-79.4306
urn:catalog:Auck Museum:Solenidae:MA 32694				8.96417	-79.4306
urn:catalog:Auck Museum:Solenidae:MA 32694				8.96417	-79.4306
urn:catalog:Auck Museum:Solenidae:MA 32694				8.96417	-79.4306
urn:catalog:Auck Museum:Solenidae:MA 32694				8.96417	-79.4306
urn:catalog:Auck Museum:Solenidae:MA 32695				33.7116	-118.283
urn:catalog:Auck Museum:Solenidae:MA 32695				33.7116	-118.283
urn:catalog:Auck Museum:Solenidae:MA 32696				33.7428	-118.261
urn:catalog:Auck Museum:Solenidae:MA 32696				33.7428	-118.261
urn:catalog:Auck Museum:Solenidae:MA 32703				-33.9604	151.159
urn:catalog:Auck Museum:Solenidae:MA 32704				1.72883	110.487
urn:catalog:Auck Museum:Solenidae:MA 32704				1.72883	110.487
urn:catalog:Auck Museum:Solenidae:MA 32705				1.72883	110.487
[truncated: 1,035 more rows]

## Sheet: associated occurence
eventID	occurrenceID	scientificName	scientificNameAuthorship	scientificNameID	kingdom	taxonRank	identificationQualifier	occurrenceStatus	catalogNumber	basisOfRecord	identificationReferences	datasetName	institutionCode	collectionCode	recordedBy	dateIdentified	identifiedBy	countryCode	locality	locationAccordingTo	county	stateProvince	continent	associatedMedia	higherGeography
urn:catalog:GBIF:Solenidae:20545	Solenidae:1	Solen thuelchus	Hanley, 1842	urn:lsid:marinespecies.org:taxname:413760	Animalia	species		present	20545	PreservedSpecimen	http://data.gbif.org/occurrences/231052491	Colección Nacional de Invertebrados - Museo Argentino de Ciencias Naturales 'Bernardino Rivadavia'	MACN	MACN-In	Freyche, Arturo - "San Luis" A.R.A.			AR	Desembocadura Río Negro	GBIF		Río Negro	America	http://hdl.handle.net/2292/28411	South America
urn:catalog:GBIF:Solenidae:24829	Solenidae:2	Solen marginatus	Pulteney. 1799	urn:lsid:marinespecies.org:taxname:141546	Animalia	species		present	24829	PreservedSpecimen	http://data.gbif.org/occurrences/120229628	Invertebrates (GBIF-SE:SMNH)	GBIF-SE:SMNH	EV	Forsell			FR	W France, Saint Yves	GBIF			North Atlantic	http://hdl.handle.net/2292/28412	Western Europe
urn:catalog:GBIF:Solenidae:24905	Solenidae:3	Solen marginatus	Pulteney. 1799	urn:lsid:marinespecies.org:taxname:141546	Animalia	species		present	24905	PreservedSpecimen	http://data.gbif.org/occurrences/120229630	Invertebrates (GBIF-SE:SMNH)	GBIF-SE:SMNH	EV	A. Warren	1987-11-30 00:00:00.0	Rudo von Cosel	PT	Portugal, 5 km E of Peniche	GBIF			N-Atlantic	http://hdl.handle.net/2292/28413	Southern Europe
urn:catalog:GBIF:Solenidae:24906	Solenidae:4	Solen marginatus	Pulteney. 1799	urn:lsid:marinespecies.org:taxname:141546	Animalia	species		present	24906	PreservedSpecimen	http://data.gbif.org/occurrences/120229631	Invertebrates (GBIF-SE:SMNH)	GBIF-SE:SMNH	EV	A. Warren	1987-11-30 00:00:00.0	Rudo von Cosel	PT	Portugal, Vila Real de Santo Antonio	GBIF			N-Atlantic	http://hdl.handle.net/2292/28414	Southern Europe
urn:catalog:GBIF:Solenidae:24907	Solenidae:5	Solen marginatus	Pulteney. 1799	urn:lsid:marinespecies.org:taxname:141546	Animalia	species		present	24907	PreservedSpecimen	http://data.gbif.org/occurrences/120229633	Invertebrates (GBIF-SE:SMNH)	GBIF-SE:SMNH	EV	A. Warren	1987-11-30 00:00:00.0	Rudo von Cosel	ES	N Spain, Vivero	GBIF			N-Atlantic	http://hdl.handle.net/2292/28415	Southern Europe
urn:catalog:GBIF:Solenidae:24908	Solenidae:6	Solen marginatus	Pulteney. 1799	urn:lsid:marinespecies.org:taxname:141546	Animalia	species		present	24908	PreservedSpecimen	http://data.gbif.org/occurrences/120229634	Invertebrates (GBIF-SE:SMNH)	GBIF-SE:SMNH	EV	A. Warren	1987-11-30 00:00:00.0	Rudo von Cosel	ES	N Spain, 60 km NE of La Coruna, 5 km S of CariÃ±o	GBIF			N-Atlantic	http://hdl.handle.net/2292/28416	Southern Europe
urn:catalog:GBIF:Solenidae:24909	Solenidae:7	Solen marginatus	Pulteney. 1799	urn:lsid:marinespecies.org:taxname:141546	Animalia	species		present	24909	PreservedSpecimen	http://data.gbif.org/occurrences/120229636	Invertebrates (GBIF-SE:SMNH)	GBIF-SE:SMNH	EV	A. Warren	1987-11-30 00:00:00.0	Rudo von Cosel	ES	NW Spain, close to Jerez, Chipiona	GBIF			N-Atlantic	http://hdl.handle.net/2292/28417	Southern Europe
urn:catalog:GBIF:Solenidae:24910	Solenidae:8	Solen marginatus	Pulteney. 1799	urn:lsid:marinespecies.org:taxname:141546	Animalia	species		present	24910	PreservedSpecimen	http://data.gbif.org/occurrences/120229638	Invertebrates (GBIF-SE:SMNH)	GBIF-SE:SMNH	EV	A. Warren	1987-11-30 00:00:00.0	Rudo von Cosel	ES	NW Spain, Conil	GBIF			N-Atlantic	http://hdl.handle.net/2292/28418	Southern Europe
urn:catalog:GBIF:Solenidae:24930	Solenidae:9	Solen marginatus	Pulteney. 1799	urn:lsid:marinespecies.org:taxname:141546	Animalia	species		present	24930	PreservedSpecimen	http://data.gbif.org/occurrences/120229650	Invertebrates (GBIF-SE:SMNH)	GBIF-SE:SMNH	EV	unknown	1987-11-30 00:00:00.0	Rudo von Cosel	FR	W France, Bay of Biscay, Morbihan, PÃ©nestin	GBIF			North Atlantic	http://hdl.handle.net/2292/28419	Western Europe
urn:catalog:GBIF:Solenidae:24931	Solenidae:10	Solen marginatus	Pulteney. 1799	urn:lsid:marinespecies.org:taxname:141546	Animalia	species		present	24931	PreservedSpecimen	http://data.gbif.org/occurrences/120229652	Invertebrates (GBIF-SE:SMNH)	GBIF-SE:SMNH	EV	Forsell	1987-11-30 00:00:00.0	Rudo von Cosel	FR	W France, Saint Yves	GBIF			North Atlantic	http://hdl.handle.net/2292/28420	Western Europe
urn:catalog:GBIF:Solenidae:24932	Solenidae:11	Solen marginatus	Pulteney. 1799	urn:lsid:marinespecies.org:taxname:141546	Animalia	species		present	24932	PreservedSpecimen	http://data.gbif.org/occurrences/120229653	Invertebrates (GBIF-SE:SMNH)	GBIF-SE:SMNH	EV	Bouchet & Warren			FR	Corsica, 4 km E of Porto Vecchio	GBIF			Mediterranean	http://hdl.handle.net/2292/28421	Western Europe
urn:catalog:GBIF:Solenidae:28920	Solenidae:12	Solen strictus	Gould, 1861	urn:lsid:marinespecies.org:taxname:367772	Animalia	species		present	28920	PreservedSpecimen	http://data.gbif.org/occurrences/143895235	Ibaraki Nature Museum, Mollusk collection (1)	INM	INM-Dou Mollusca				JP		GBIF	Nakaminato-shi	Ibaraki		http://hdl.handle.net/2292/28422	Eastern Asia
urn:catalog:GBIF:Solenidae:28921	Solenidae:13	Solen strictus	Gould, 1861	urn:lsid:marinespecies.org:taxname:367772	Animalia	species		present	28921	PreservedSpecimen	http://data.gbif.org/occurrences/143895236	Ibaraki Nature Museum, Mollusk collection (1)	INM	INM-Dou Mollusca				JP		GBIF	Nakaminato-shi	Ibaraki		http://hdl.handle.net/2292/28423	Eastern Asia
urn:catalog:GBIF:Solenidae:28922	Solenidae:14	Solen gordonis	Yokoyama, 1920	urn:lsid:marinespecies.org:taxname:413500	Animalia	species		present	28922	PreservedSpecimen	http://data.gbif.org/occurrences/143895237	Ibaraki Nature Museum, Mollusk collection (1)	INM	INM-Dou Mollusca				JP		GBIF	Nakaminato-shi	Ibaraki		http://hdl.handle.net/2292/28424	Eastern Asia
urn:catalog:GBIF:Solenidae:28923	Solenidae:15	Solen gordonis	Yokoyama, 1920	urn:lsid:marinespecies.org:taxname:413500	Animalia	species		present	28923	PreservedSpecimen	http://data.gbif.org/occurrences/143895238	Ibaraki Nature Museum, Mollusk collection (1)	INM	INM-Dou Mollusca				JP		GBIF	Nakaminato-shi	Ibaraki		http://hdl.handle.net/2292/28425	Eastern Asia
urn:catalog:GBIF:Solenidae:28924	Solenidae:16	Solen gordonis	Yokoyama, 1920	urn:lsid:marinespecies.org:taxname:413500	Animalia	species		present	28924	PreservedSpecimen	http://data.gbif.org/occurrences/143895239	Ibaraki Nature Museum, Mollusk collection (1)	INM	INM-Dou Mollusca				JP		GBIF	Nakaminato-shi	Ibaraki		http://hdl.handle.net/2292/28426	Eastern Asia
urn:catalog:GBIF:Solenidae:28925	Solenidae:17	Solen gordonis	Yokoyama, 1920	urn:lsid:marinespecies.org:taxname:413500	Animalia	species		present	28925	PreservedSpecimen	http://data.gbif.org/occurrences/143895240	Ibaraki Nature Museum, Mollusk collection (1)	INM	INM-Dou Mollusca				JP		GBIF	Nakaminato-shi	Ibaraki		http://hdl.handle.net/2292/28427	Eastern Asia
urn:catalog:GBIF:Solenidae:28926	Solenidae:18	Solen gordonis	Yokoyama, 1920	urn:lsid:marinespecies.org:taxname:413500	Animalia	species		present	28926	PreservedSpecimen	http://data.gbif.org/occurrences/143895241	Ibaraki Nature Museum, Mollusk collection (1)	INM	INM-Dou Mollusca				JP		GBIF	Nakaminato-shi	Ibaraki		http://hdl.handle.net/2292/28428	Eastern Asia
urn:catalog:GBIF:Solenidae:28927	Solenidae:19	Solen grandis	Dunker, 1862	urn:lsid:marinespecies.org:taxname:367773	Animalia	species		present	28927	PreservedSpecimen	http://data.gbif.org/occurrences/143895242	Ibaraki Nature Museum, Mollusk collection (1)	INM	INM-Dou Mollusca				JP		GBIF	Nakaminato-shi	Ibaraki		http://hdl.handle.net/2292/28429	Eastern Asia
urn:catalog:GBIF:Solenidae:28928	Solenidae:20	Solen grandis	Dunker, 1862	urn:lsid:marinespecies.org:taxname:367773	Animalia	species		present	28928	PreservedSpecimen	http://data.gbif.org/occurrences/143895243	Ibaraki Nature Museum, Mollusk collection (1)	INM	INM-Dou Mollusca				JP		GBIF	Nakaminato-shi	Ibaraki		http://hdl.handle.net/2292/28430	Eastern Asia
urn:catalog:GBIF:Solenidae:28929	Solenidae:21	Solen grandis	Dunker, 1862	urn:lsid:marinespecies.org:taxname:367773	Animalia	species		present	28929	PreservedSpecimen	http://data.gbif.org/occurrences/143895244	Ibaraki Nature Museum, Mollusk collection (1)	INM	INM-Dou Mollusca				JP		GBIF	Nakaminato-shi	Ibaraki		http://hdl.handle.net/2292/28431	Eastern Asia
urn:catalog:GBIF:Solenidae:28930	Solenidae:22	Solen grandis	Dunker, 1862	urn:lsid:marinespecies.org:taxname:367773	Animalia	species		present	28930	PreservedSpecimen	http://data.gbif.org/occurrences/143895245	Ibaraki Nature Museum, Mollusk collection (1)	INM	INM-Dou Mollusca				JP		GBIF	Nakaminato-shi	Ibaraki		http://hdl.handle.net/2292/28432	Eastern Asia
urn:catalog:GBIF:Solenidae:28931	Solenidae:23	Solen krusensterni	Schrenck, 1867	urn:lsid:marinespecies.org:taxname:413509	Animalia	species		present	28931	PreservedSpecimen	http://data.gbif.org/occurrences/143895246	Ibaraki Nature Museum, Mollusk collection (1)	INM	INM-Dou Mollusca				JP		GBIF	Nakaminato-shi	Ibaraki		http://hdl.handle.net/2292/28433	Eastern Asia
urn:catalog:GBIF:Solenidae:28932	Solenidae:24	Solen krusensterni	Schrenck, 1867	urn:lsid:marinespecies.org:taxname:413509	Animalia	species		present	28932	PreservedSpecimen	http://data.gbif.org/occurrences/143895247	Ibaraki Nature Museum, Mollusk collection (1)	INM	INM-Dou Mollusca				JP		GBIF	Nakaminato-shi	Ibaraki		http://hdl.handle.net/2292/28434	Eastern Asia
urn:catalog:GBIF:Solenidae:28933	Solenidae:25	Solen krusensterni	Schrenck, 1867	urn:lsid:marinespecies.org:taxname:413509	Animalia	species		present	28933	PreservedSpecimen	http://data.gbif.org/occurrences/143895248	Ibaraki Nature Museum, Mollusk collection (1)	INM	INM-Dou Mollusca				JP		GBIF	Nakaminato-shi	Ibaraki		http://hdl.handle.net/2292/28435	Eastern Asia
urn:catalog:GBIF:Solenidae:28934	Solenidae:26	Solen krusensterni	Schrenck, 1867	urn:lsid:marinespecies.org:taxname:413509	Animalia	species		present	28934	PreservedSpecimen	http://data.gbif.org/occurrences/143895249	Ibaraki Nature Museum, Mollusk collection (1)	INM	INM-Dou Mollusca				JP		GBIF	Nakaminato-shi	Ibaraki		http://hdl.handle.net/2292/28436	Eastern Asia
urn:catalog:GBIF:Solenidae:28935	Solenidae:27	Solen krusensterni	Schrenck, 1867	urn:lsid:marinespecies.org:taxname:413509	Animalia	species		present	28935	PreservedSpecimen	http://data.gbif.org/occurrences/143895250	Ibaraki Nature Museum, Mollusk collection (1)	INM	INM-Dou Mollusca				JP		GBIF	Nakaminato-shi	Ibaraki		http://hdl.handle.net/2292/28437	Eastern Asia
urn:catalog:GBIF:Solenidae:28936	Solenidae:28	Solen krusensterni	Schrenck, 1867	urn:lsid:marinespecies.org:taxname:413509	Animalia	species		present	28936	PreservedSpecimen	http://data.gbif.org/occurrences/143895251	Ibaraki Nature Museum, Mollusk collection (1)	INM	INM-Dou Mollusca				JP		GBIF	Nakaminato-shi	Ibaraki		http://hdl.handle.net/2292/28438	Eastern Asia
urn:catalog:GBIF:Solenidae:28937	Solenidae:29	Solen krusensterni	Schrenck, 1867	urn:lsid:marinespecies.org:taxname:413509	Animalia	species		present	28937	PreservedSpecimen	http://data.gbif.org/occurrences/143895252	Ibaraki Nature Museum, Mollusk collection (1)	INM	INM-Dou Mollusca				JP		GBIF	Nakaminato-shi	Ibaraki		http://hdl.handle.net/2292/28439	Eastern Asia
urn:catalog:GBIF:Solenidae:28938	Solenidae:30	Solen krusensterni	Schrenck, 1867	urn:lsid:marinespecies.org:taxname:413509	Animalia	species		present	28938	PreservedSpecimen	http://data.gbif.org/occurrences/143895253	Ibaraki Nature Museum, Mollusk collection (1)	INM	INM-Dou Mollusca				JP		GBIF	Nakaminato-shi	Ibaraki		http://hdl.handle.net/2292/28440	Eastern Asia
urn:catalog:GBIF:Solenidae:28939	Solenidae:31	Solen krusensterni	Schrenck, 1867	urn:lsid:marinespecies.org:taxname:413509	Animalia	species		present	28939	PreservedSpecimen	http://data.gbif.org/occurrences/143895254	Ibaraki Nature Museum, Mollusk collection (1)	INM	INM-Dou Mollusca				JP		GBIF	Nakaminato-shi	Ibaraki		http://hdl.handle.net/2292/28441	Eastern Asia
urn:catalog:GBIF:Solenidae:29692	Solenidae:32	Solen strictus	Gould, 1861	urn:lsid:marinespecies.org:taxname:367772	Animalia	species		present	29692	PreservedSpecimen	http://data.gbif.org/occurrences/143895427	Ibaraki Nature Museum, Mollusk collection (1)	INM	INM-Dou Mollusca				JP		GBIF	Hitachinaka-shi	Ibaraki		http://hdl.handle.net/2292/28442	Eastern Asia
urn:catalog:GBIF:Solenidae:29693	Solenidae:33	Solen strictus	Gould, 1861	urn:lsid:marinespecies.org:taxname:367772	Animalia	species		present	29693	PreservedSpecimen	http://data.gbif.org/occurrences/143895428	Ibaraki Nature Museum, Mollusk collection (1)	INM	INM-Dou Mollusca				JP		GBIF	Hitachinaka-shi	Ibaraki		http://hdl.handle.net/2292/28443	Eastern Asia
urn:catalog:GBIF:Solenidae:29694	Solenidae:34	Solen strictus	Gould, 1861	urn:lsid:marinespecies.org:taxname:367772	Animalia	species		present	29694	PreservedSpecimen	http://data.gbif.org/occurrences/143895429	Ibaraki Nature Museum, Mollusk collection (1)	INM	INM-Dou Mollusca				JP		GBIF	Hitachinaka-shi	Ibaraki		http://hdl.handle.net/2292/28444	Eastern Asia
urn:catalog:GBIF:Solenidae:29695	Solenidae:35	Solen strictus	Gould, 1861	urn:lsid:marinespecies.org:taxname:367772	Animalia	species		present	29695	PreservedSpecimen	http://data.gbif.org/occurrences/143895430	Ibaraki Nature Museum, Mollusk collection (1)	INM	INM-Dou Mollusca				JP		GBIF	Hitachinaka-shi	Ibaraki		http://hdl.handle.net/2292/28445	Eastern Asia
urn:catalog:GBIF:Solenidae:29696	Solenidae:36	Solen strictus	Gould, 1861	urn:lsid:marinespecies.org:taxname:367772	Animalia	species		present	29696	PreservedSpecimen	http://data.gbif.org/occurrences/143895431	Ibaraki Nature Museum, Mollusk collection (1)	INM	INM-Dou Mollusca				JP		GBIF	Hitachinaka-shi	Ibaraki		http://hdl.handle.net/2292/28446	Eastern Asia
urn:catalog:GBIF:Solenidae:29697	Solenidae:37	Solen strictus	Gould, 1861	urn:lsid:marinespecies.org:taxname:367772	Animalia	species		present	29697	PreservedSpecimen	http://data.gbif.org/occurrences/143895432	Ibaraki Nature Museum, Mollusk collection (1)	INM	INM-Dou Mollusca				JP		GBIF	Hitachinaka-shi	Ibaraki		http://hdl.handle.net/2292/28447	Eastern Asia
urn:catalog:GBIF:Solenidae:29698	Solenidae:38	Solen strictus	Gould, 1861	urn:lsid:marinespecies.org:taxname:367772	Animalia	species		present	29698	PreservedSpecimen	http://data.gbif.org/occurrences/143895433	Ibaraki Nature Museum, Mollusk collection (1)	INM	INM-Dou Mollusca				JP		GBIF	Hitachinaka-shi	Ibaraki		http://hdl.handle.net/2292/28448	Eastern Asia
urn:catalog:GBIF:Solenidae:29699	Solenidae:39	Solen strictus	Gould, 1861	urn:lsid:marinespecies.org:taxname:367772	Animalia	species		present	29699	PreservedSpecimen	http://data.gbif.org/occurrences/143895434	Ibaraki Nature Museum, Mollusk collection (1)	INM	INM-Dou Mollusca				JP		GBIF	Hitachinaka-shi	Ibaraki		http://hdl.handle.net/2292/28449	Eastern Asia
urn:catalog:GBIF:Solenidae:29700	Solenidae:40	Solen strictus	Gould, 1861	urn:lsid:marinespecies.org:taxname:367772	Animalia	species		present	29700	PreservedSpecimen	http://data.gbif.org/occurrences/143895435	Ibaraki Nature Museum, Mollusk collection (1)	INM	INM-Dou Mollusca				JP		GBIF	Hitachinaka-shi	Ibaraki		http://hdl.handle.net/2292/28450	Eastern Asia
urn:catalog:GBIF:Solenidae:29701	Solenidae:41	Solen strictus	Gould, 1861	urn:lsid:marinespecies.org:taxname:367772	Animalia	species		present	29701	PreservedSpecimen	http://data.gbif.org/occurrences/143895436	Ibaraki Nature Museum, Mollusk collection (1)	INM	INM-Dou Mollusca				JP		GBIF	Hitachinaka-shi	Ibaraki		http://hdl.handle.net/2292/28451	Eastern Asia
urn:catalog:GBIF:Solenidae:29702	Solenidae:42	Solen strictus	Gould, 1861	urn:lsid:marinespecies.org:taxname:367772	Animalia	species		present	29702	PreservedSpecimen	http://data.gbif.org/occurrences/143895437	Ibaraki Nature Museum, Mollusk collection (1)	INM	INM-Dou Mollusca				JP		GBIF	Hitachinaka-shi	Ibaraki		http://hdl.handle.net/2292/28452	Eastern Asia
urn:catalog:GBIF:Solenidae:29703	Solenidae:43	Solen strictus	Gould, 1861	urn:lsid:marinespecies.org:taxname:367772	Animalia	species		present	29703	PreservedSpecimen	http://data.gbif.org/occurrences/143895438	Ibaraki Nature Museum, Mollusk collection (1)	INM	INM-Dou Mollusca				JP		GBIF	Hitachinaka-shi	Ibaraki		http://hdl.handle.net/2292/28453	Eastern Asia
urn:catalog:GBIF:Solenidae:41873	Solenidae:44	Solen ceylonensis	Leach, 1814	urn:lsid:marinespecies.org:taxname:413343	Animalia	species		present	41873	PreservedSpecimen	http://data.gbif.org/occurrences/57251258	IndOBIS, Indian Ocean Node of OBIS	NCL	INDOBIS-DATASET1				IN	Mandovi estuary,Goa	GBIF				http://hdl.handle.net/2292/28454	Southern Asia
urn:catalog:GBIF:Solenidae:51473	Solenidae:45	Solen lamarckii	Chenu, 1843	urn:lsid:marinespecies.org:taxname:413756	Animalia	species		present	51473	PreservedSpecimen	http://data.gbif.org/occurrences/215896056	MAL	ANSP	Malacology				ID		GBIF		Muluku		http://hdl.handle.net/2292/28455	South-Eastern Asia
urn:catalog:GBIF:Solenidae:51474	Solenidae:46	Solen leanus	Dunker, 1862	urn:lsid:marinespecies.org:taxname:413511	Animalia	species		present	51474	PreservedSpecimen	http://data.gbif.org/occurrences/215896057	MAL	ANSP	Malacology				PH		GBIF				http://hdl.handle.net/2292/28456	South-Eastern Asia
urn:catalog:GBIF:Solenidae:51475	Solenidae:47	Solena obliqua	(Spengler, 1794)	urn:lsid:marinespecies.org:taxname:512089	Animalia	species		present	51475	PreservedSpecimen	http://data.gbif.org/occurrences/215896058	MAL	ANSP	Malacology				GP		GBIF				http://hdl.handle.net/2292/28457	Caribbean
urn:catalog:GBIF:Solenidae:51477	Solenidae:48	Solena rudis	(C. B. Adams, 1852)	urn:lsid:marinespecies.org:taxname:512088	Animalia	species		present	51477	PreservedSpecimen	http://data.gbif.org/occurrences/215896060	MAL	ANSP	Malacology				PA		GBIF				http://hdl.handle.net/2292/28458	Central America
urn:catalog:GBIF:Solenidae:51482	Solenidae:49	Solen corneus	Lamarck, 1818	urn:lsid:marinespecies.org:taxname:216478	Animalia	species		present	51482	PreservedSpecimen	http://data.gbif.org/occurrences/215896065	MAL	ANSP	Malacology				PH		GBIF				http://hdl.handle.net/2292/28459	South-Eastern Asia
urn:catalog:GBIF:Solenidae:51485	Solenidae:50	Solen sicarius	Gould, 1850	urn:lsid:marinespecies.org:taxname:413523	Animalia	species		present	51485	PreservedSpecimen	http://data.gbif.org/occurrences/215896068	MAL	ANSP	Malacology				US	Olympia	GBIF		Washington		http://hdl.handle.net/2292/28460	Northern America
urn:catalog:GBIF:Solenidae:62013	Solenidae:51	Solen viridis	Say, 1821	urn:lsid:marinespecies.org:taxname:156995	Animalia	species		present	62013	PreservedSpecimen	http://data.gbif.org/occurrences/215895902	MAL	ANSP	Malacology				US	Cape May	GBIF		New Jersey		http://hdl.handle.net/2292/28461	Northern America
urn:catalog:GBIF:Solenidae:65800	Solenidae:52	Solen sicarius	Gould, 1850	urn:lsid:marinespecies.org:taxname:413523	Animalia	species		present	65800	PreservedSpecimen	http://data.gbif.org/occurrences/215895891	MAL	ANSP	Malacology				CA	Victoria	GBIF		British Columbia		http://hdl.handle.net/2292/28462	Northern America
urn:catalog:GBIF:Solenidae:76290	Solenidae:53	Solen sloanii	Gray, 1843	urn:lsid:marinespecies.org:taxname:413524	Animalia	species		present	76290	PreservedSpecimen	http://data.gbif.org/occurrences/215895866	MAL	ANSP	Malacology				JP	Akashi Harima	GBIF				http://hdl.handle.net/2292/28463	Eastern Asia
urn:catalog:GBIF:Solenidae:76291	Solenidae:54	Solen sloanii	Gray, 1843	urn:lsid:marinespecies.org:taxname:413524	Animalia	species		present	76291	PreservedSpecimen	http://data.gbif.org/occurrences/215895867	MAL	ANSP	Malacology				JP	Amamura, Awaji	GBIF				http://hdl.handle.net/2292/28464	Eastern Asia
urn:catalog:GBIF:Solenidae:76295	Solenidae:55	Solen sloanii	Gray, 1843	urn:lsid:marinespecies.org:taxname:413524	Animalia	species		present	76295	PreservedSpecimen	http://data.gbif.org/occurrences/215895868	MAL	ANSP	Malacology				JP	Ryukyu Islands	GBIF				http://hdl.handle.net/2292/28465	Eastern Asia
urn:catalog:GBIF:Solenidae:80565	Solenidae:56	Solen roseomaculatus	Pilsbry, 1901	urn:lsid:marinespecies.org:taxname:216476	Animalia	species		present	80565	PreservedSpecimen	http://data.gbif.org/occurrences/215895841	MAL	ANSP	Malacology				JP	Hirado, Hizen	GBIF		Nagasaki		http://hdl.handle.net/2292/28466	Eastern Asia
urn:catalog:GBIF:Solenidae:114567	Solenidae:57	Solen sicarius	Gould, 1850	urn:lsid:marinespecies.org:taxname:413523	Animalia	species		present	114567	PreservedSpecimen	http://data.gbif.org/occurrences/215895474	MAL	ANSP	Malacology				US	Puget Sound	GBIF		Washington		http://hdl.handle.net/2292/28467	Northern America
urn:catalog:GBIF:Solenidae:114591	Solenidae:58	Solen rosaceus	Carpenter, 1864	urn:lsid:marinespecies.org:taxname:413506	Animalia	species		present	114591	PreservedSpecimen	http://data.gbif.org/occurrences/215895475	MAL	ANSP	Malacology				US	San Diego	GBIF		California		http://hdl.handle.net/2292/28468	Northern America
urn:catalog:GBIF:Solenidae:118414	Solenidae:59	Solen rosaceus	Carpenter, 1864	urn:lsid:marinespecies.org:taxname:413506	Animalia	species		present	118414	PreservedSpecimen	http://data.gbif.org/occurrences/215895484	MAL	ANSP	Malacology				US	Terminal Island, San Pedro	GBIF		California		http://hdl.handle.net/2292/28469	Northern America
urn:catalog:GBIF:Solenidae:119852	Solenidae:60	Solen grandis	Dunker, 1862	urn:lsid:marinespecies.org:taxname:367773	Animalia	species		present	119852	PreservedSpecimen	http://data.gbif.org/occurrences/215895489	MAL	ANSP	Malacology				JP	Boshiu	GBIF				http://hdl.handle.net/2292/28470	Eastern Asia
urn:catalog:GBIF:Solenidae:119872	Solenidae:61	Solen corneus	Lamarck, 1818	urn:lsid:marinespecies.org:taxname:216478	Animalia	species		present	119872	PreservedSpecimen	http://data.gbif.org/occurrences/215895491	MAL	ANSP	Malacology				JP	Nagasaki	GBIF				http://hdl.handle.net/2292/28471	Eastern Asia
urn:catalog:GBIF:Solenidae:130405	Solenidae:62	Solena rudis	(C. B. Adams, 1852)	urn:lsid:marinespecies.org:taxname:512088	Animalia	species		present	130405	PreservedSpecimen	http://data.gbif.org/occurrences/215895416	MAL	ANSP	Malacology				PA	Near Panama City	GBIF				http://hdl.handle.net/2292/28472	Central America
urn:catalog:GBIF:Solenidae:133158	Solenidae:63	Solen vaginoides	Lamarck, 1818	urn:lsid:marinespecies.org:taxname:413625	Animalia	species		present	133158	PreservedSpecimen	http://data.gbif.org/occurrences/215895422	MAL	ANSP	Malacology				AU	Western Port, Victoria	GBIF				http://hdl.handle.net/2292/28473	Australia and New Zealand
urn:catalog:GBIF:Solenidae:134653	Solenidae:64	Solen sarawakensis	Cosel, 2002	urn:lsid:marinespecies.org:taxname:387681	Animalia	species		present	134653	PreservedSpecimen	http://data.gbif.org/occurrences/210516449	SysTax	ZMB/Moll	Museum fur Naturkunde, Berlin - Malakologie	Zulkifli			MY		GBIF				http://hdl.handle.net/2292/28474	South-Eastern Asia
urn:catalog:GBIF:Solenidae:138393	Solenidae:65	Solen rosaceus	Carpenter, 1864	urn:lsid:marinespecies.org:taxname:413506	Animalia	species		present	138393	PreservedSpecimen	http://data.gbif.org/occurrences/215895433	MAL	ANSP	Malacology				US	Long Beach	GBIF		California		http://hdl.handle.net/2292/28475	Northern America
urn:catalog:GBIF:Solenidae:151692	Solenidae:66	Solen rosaceus	Carpenter, 1864	urn:lsid:marinespecies.org:taxname:413506	Animalia	species		present	151692	PreservedSpecimen	http://data.gbif.org/occurrences/215895989	MAL	ANSP	Malacology				MX	Baja California	GBIF		Lower California		http://hdl.handle.net/2292/28476	Central America
urn:catalog:GBIF:Solenidae:153514	Solenidae:67	Solena rudis	(C. B. Adams, 1852)	urn:lsid:marinespecies.org:taxname:512088	Animalia	species		present	153514	PreservedSpecimen	http://data.gbif.org/occurrences/215896039	MAL	ANSP	Malacology				PA	Punta Batele, near Pacific entrance of canal	GBIF				http://hdl.handle.net/2292/28477	Central America
urn:catalog:GBIF:Solenidae:155052	Solenidae:68	Solen mexicanus	Dall, 1899	urn:lsid:marinespecies.org:taxname:413517	Animalia	species		present	155052	PreservedSpecimen	http://data.gbif.org/occurrences/215896043	MAL	ANSP	Malacology				NI	San Juan del Sur	GBIF				http://hdl.handle.net/2292/28478	Central America
urn:catalog:GBIF:Solenidae:156810	Solenidae:69	Solen rosaceus	Carpenter, 1864	urn:lsid:marinespecies.org:taxname:413506	Animalia	species		present	156810	PreservedSpecimen	http://data.gbif.org/occurrences/215896047	MAL	ANSP	Malacology				MX	La Paz	GBIF		Baja California		http://hdl.handle.net/2292/28479	Central America
urn:catalog:GBIF:Solenidae:177372	Solenidae:70	Solen viridis	Say, 1821	urn:lsid:marinespecies.org:taxname:156995	Animalia	species		present	177372	PreservedSpecimen	http://data.gbif.org/occurrences/215895926	MAL	ANSP	Malacology				US	South Cape May beach, Cape May	GBIF		New Jersey		http://hdl.handle.net/2292/28480	Northern America
urn:catalog:GBIF:Solenidae:182384	Solenidae:71	Solena obliqua	(Spengler, 1794)	urn:lsid:marinespecies.org:taxname:512089	Animalia	species		present	182384	PreservedSpecimen	http://data.gbif.org/occurrences/215895916	MAL	ANSP	Malacology				DM	Monti Cristi, Santo Domingo	GBIF				http://hdl.handle.net/2292/28481	Caribbean
urn:catalog:GBIF:Solenidae:189898	Solenidae:72	Solen grandis	Dunker, 1862	urn:lsid:marinespecies.org:taxname:367773	Animalia	species		present	189898	PreservedSpecimen	http://data.gbif.org/occurrences/215895827	MAL	ANSP	Malacology				JP	Tosa	GBIF				http://hdl.handle.net/2292/28482	Eastern Asia
urn:catalog:GBIF:Solenidae:193485	Solenidae:73	Solen strictus	Gould, 1861	urn:lsid:marinespecies.org:taxname:367772	Animalia	species		present	193485	PreservedSpecimen	http://data.gbif.org/occurrences/215895834	MAL	ANSP	Malacology				JP	Honmoku, Tokyo Bay	GBIF				http://hdl.handle.net/2292/28483	Eastern Asia
urn:catalog:GBIF:Solenidae:194619	Solenidae:74	Solen viridis	Say, 1821	urn:lsid:marinespecies.org:taxname:156995	Animalia	species		present	194619	PreservedSpecimen	http://data.gbif.org/occurrences/215896034	MAL	ANSP	Malacology				US	Off 5th Saint & Beach, Wildwood	GBIF		New Jersey		http://hdl.handle.net/2292/28484	Northern America
urn:catalog:GBIF:Solenidae:209223	Solenidae:75	Solen strictus	Gould, 1861	urn:lsid:marinespecies.org:taxname:367772	Animalia	species		present	209223	PreservedSpecimen	http://data.gbif.org/occurrences/215896102	MAL	ANSP	Malacology				JP	Tokyo Bay	GBIF				http://hdl.handle.net/2292/28485	Eastern Asia
urn:catalog:GBIF:Solenidae:217172	Solenidae:76	Solen vagina	Linnaeus, 1758	urn:lsid:marinespecies.org:taxname:413623	Animalia	species		present	217172	PreservedSpecimen	http://data.gbif.org/occurrences/215896123	MAL	ANSP	Malacology				IN	Calcutta	GBIF				http://hdl.handle.net/2292/28486	Southern Asia
urn:catalog:GBIF:Solenidae:220495	Solenidae:77	Solen pazensis	Lowe, 1935	urn:lsid:marinespecies.org:taxname:413520	Animalia	species		present	220495	PreservedSpecimen	http://data.gbif.org/occurrences/215896130	MAL	ANSP	Malacology				MX	Digg's Point, Lower California	GBIF				http://hdl.handle.net/2292/28487	Central America
urn:catalog:GBIF:Solenidae:220521	Solenidae:78	Solen vaginoides	Lamarck, 1818	urn:lsid:marinespecies.org:taxname:413625	Animalia	species		present	220521	PreservedSpecimen	http://data.gbif.org/occurrences/215896131	MAL	ANSP	Malacology				AU	Port Jackson	GBIF				http://hdl.handle.net/2292/28488	Australia and New Zealand
urn:catalog:GBIF:Solenidae:224573	Solenidae:79	Solen delesserti	Sowerby, 1874	urn:lsid:marinespecies.org:taxname:413494	Animalia	species		present	224573	PreservedSpecimen	http://data.gbif.org/occurrences/215896134	MAL	ANSP	Malacology				PH	vicinity of Cebu City, Cebu Island	GBIF				http://hdl.handle.net/2292/28489	South-Eastern Asia
urn:catalog:GBIF:Solenidae:227078	Solenidae:80	Solen viridis	Say, 1821	urn:lsid:marinespecies.org:taxname:156995	Animalia	species		present	227078	PreservedSpecimen	http://data.gbif.org/occurrences/215895702	MAL	ANSP	Malacology				US	North Wildwood	GBIF		New Jersey		http://hdl.handle.net/2292/28490	Northern America
urn:catalog:GBIF:Solenidae:232370	Solenidae:81	Solen vaginoides	Lamarck, 1818	urn:lsid:marinespecies.org:taxname:413625	Animalia	species		present	232370	PreservedSpecimen	http://data.gbif.org/occurrences/215895707	MAL	ANSP	Malacology				AU	Gunnamatta Bay	GBIF				http://hdl.handle.net/2292/28491	Australia and New Zealand
urn:catalog:GBIF:Solenidae:232613	Solenidae:82	Solen gordonis	Yokoyama, 1920	urn:lsid:marinespecies.org:taxname:413500	Animalia	species		present	232613	PreservedSpecimen	http://data.gbif.org/occurrences/215895708	MAL	ANSP	Malacology				JP	Mikawa	GBIF				http://hdl.handle.net/2292/28492	Eastern Asia
urn:catalog:GBIF:Solenidae:240529	Solenidae:83	Solen krusensterni	Schrenck, 1867	urn:lsid:marinespecies.org:taxname:413509	Animalia	species		present	240529	PreservedSpecimen	http://data.gbif.org/occurrences/215895716	MAL	ANSP	Malacology				JP	Miyako Bay, Iwate-ken	GBIF				http://hdl.handle.net/2292/28493	Eastern Asia
urn:catalog:GBIF:Solenidae:243729	Solenidae:84	Solena rudis	(C. B. Adams, 1852)	urn:lsid:marinespecies.org:taxname:512088	Animalia	species		present	243729	PreservedSpecimen	http://data.gbif.org/occurrences/215895724	MAL	ANSP	Malacology				PA	Veracruz	GBIF				http://hdl.handle.net/2292/28494	Central America
urn:catalog:GBIF:Solenidae:252288	Solenidae:85	Solen strictus	Gould, 1861	urn:lsid:marinespecies.org:taxname:367772	Animalia	species		present	252288	PreservedSpecimen	http://data.gbif.org/occurrences/215895381	MAL	ANSP	Malacology				JP	Chiba	GBIF				http://hdl.handle.net/2292/28495	Eastern Asia
urn:catalog:GBIF:Solenidae:252355	Solenidae:86	Solen krusensterni	Schrenck, 1867	urn:lsid:marinespecies.org:taxname:413509	Animalia	species		present	252355	PreservedSpecimen	http://data.gbif.org/occurrences/215895382	MAL	ANSP	Malacology				JP	Rikuzen	GBIF				http://hdl.handle.net/2292/28496	Eastern Asia
urn:catalog:GBIF:Solenidae:252415	Solenidae:87	Solen kurodai	Habe, 1964	urn:lsid:marinespecies.org:taxname:413510	Animalia	species		present	252415	PreservedSpecimen	http://data.gbif.org/occurrences/215895385	MAL	ANSP	Malacology				JP	Kamakura	GBIF				http://hdl.handle.net/2292/28497	Eastern Asia
urn:catalog:GBIF:Solenidae:252920	Solenidae:88	Solen kurodai	Habe, 1964	urn:lsid:marinespecies.org:taxname:413510	Animalia	species		present	252920	PreservedSpecimen	http://data.gbif.org/occurrences/215895388	MAL	ANSP	Malacology				JP	Wakayama	GBIF				http://hdl.handle.net/2292/28498	Eastern Asia
urn:catalog:GBIF:Solenidae:253189	Solenidae:89	Solen strictus	Gould, 1861	urn:lsid:marinespecies.org:taxname:367772	Animalia	species		present	253189	PreservedSpecimen	http://data.gbif.org/occurrences/215895390	MAL	ANSP	Malacology				JP	Enoshima	GBIF				http://hdl.handle.net/2292/28499	Eastern Asia
urn:catalog:GBIF:Solenidae:333509	Solenidae:90	Solen viridis	Say, 1821	urn:lsid:marinespecies.org:taxname:156995	Animalia	species		present	333509	PreservedSpecimen	http://data.gbif.org/occurrences/215895777	MAL	ANSP	Malacology				US	in drift, low intertidal zone, Jekyll Island	GBIF		Georgia		http://hdl.handle.net/2292/28501	Northern America
urn:catalog:GBIF:Solenidae:336385	Solenidae:91	Solen sarawakensis	Cosel, 2002	urn:lsid:marinespecies.org:taxname:387681	Animalia	species		present	336385	PreservedSpecimen	http://data.gbif.org/occurrences/362651495	Collection Mollusca SMF	SMF	Collection Mollusca				MY	N of Kuching: Buntal Beach	GBIF				http://hdl.handle.net/2292/28502	South-Eastern Asia
urn:catalog:GBIF:Solenidae:347452	Solenidae:92	Solen marginatus	Pulteney. 1799	urn:lsid:marinespecies.org:taxname:141546	Animalia	species		present	347452	PreservedSpecimen	http://data.gbif.org/occurrences/215895172	MAL	ANSP	Malacology				GB	East Head, Chichester Harbour (North Atlantic Ocean)	GBIF		Sussex County, England		http://hdl.handle.net/2292/28503	Northern Europe
urn:catalog:GBIF:Solenidae:347454	Solenidae:93	Solen marginatus	Pulteney. 1799	urn:lsid:marinespecies.org:taxname:141546	Animalia	species		present	347454	PreservedSpecimen	http://data.gbif.org/occurrences/215895171	MAL	ANSP	Malacology				IT	Marina di Carrara (North Atlantic Ocean, Mediterranean Sea, Ligurian Sea)	GBIF				http://hdl.handle.net/2292/28504	Southern Europe
urn:catalog:GBIF:Solenidae:355776	Solenidae:94	Solena rudis	(C. B. Adams, 1852)	urn:lsid:marinespecies.org:taxname:512088	Animalia	species		present	355776	PreservedSpecimen	http://data.gbif.org/occurrences/215895190	MAL	ANSP	Malacology			MAES, V.O.	PA	Vera Cruz (Camarones) (North Pacific Ocean)	GBIF		Panama		http://hdl.handle.net/2292/28505	Central America
urn:catalog:GBIF:Solenidae:399647	Solenidae:95	Solen strictus	Gould, 1861	urn:lsid:marinespecies.org:taxname:367772	Animalia	species		present	399647	PreservedSpecimen	http://data.gbif.org/occurrences/215895358	MAL	ANSP	Malacology				JP	Kushima, Ariake Bay (North Pacific Ocean)	GBIF		Kagoshima Prefecture, Kyushu Island		http://hdl.handle.net/2292/28506	Eastern Asia
urn:catalog:GBIF:Solenidae:399648	Solenidae:96	Solen kurodai	Habe, 1964	urn:lsid:marinespecies.org:taxname:413510	Animalia	species		present	399648	PreservedSpecimen	http://data.gbif.org/occurrences/215895359	MAL	ANSP	Malacology				JP	Tanabe, Kii Strait (North Pacific Ocean)	GBIF		Wakayama Prefecture, Honshu Island		http://hdl.handle.net/2292/28507	Eastern Asia
urn:catalog:GBIF:Solenidae:564267	Solenidae:97	Solen marginatus	Pulteney. 1799	urn:lsid:marinespecies.org:taxname:141546	Animalia	species		present	564267	PreservedSpecimen	http://data.gbif.org/occurrences/115633219	Taxonomic Information Sytem for the Belgian coastal area (EurOBIS)	VLIZ	Tisbe				FR	Wimereux	GBIF				http://hdl.handle.net/2292/28508	Western Europe
urn:catalog:GBIF:Solenidae:3129496	Solenidae:98	Solen tairona	Cosel, 1983	urn:lsid:marinespecies.org:taxname:413758	Animalia	species		present	3129496	PreservedSpecimen	http://data.gbif.org/occurrences/18553199	Biodiversidad de Costa Rica	INB	Mollusca	Berrocal, Alcides	2001-08-27 00:00:00.0	Ortea, Jesus	CR	Gandoca, frente al puesto del MINAE,1.5 Km N.	GBIF	Talamanca	Limon	Mar Caribe	http://hdl.handle.net/2292/28509	Central America
urn:catalog:GBIF:Solenidae:6624340	Solenidae:99	Solen marginatus	Pulteney. 1799	urn:lsid:marinespecies.org:taxname:141546	Animalia	species		present	6624340	PreservedSpecimen	http://data.gbif.org/occurrences/28953259	Biologiezentrum Linz	LI	Biologiezentrum Linz	Stojaspal F.		Seidl Fritz	IT	Adria bei Monfalcone, Istrien	GBIF				http://hdl.handle.net/2292/28510	Southern Europe
urn:catalog:GBIF:Solenidae:12660675	Solenidae:100	Solen marginatus	Pulteney. 1799	urn:lsid:marinespecies.org:taxname:141546	Animalia	species		present	12660675	PreservedSpecimen	http://data.gbif.org/occurrences/352967868	Natural History Museum Rotterdam	NMR	9930				NL	Netherlands, Zuid-Holland, Voorne-Putten, Oostvoorne	GBIF		Zuid-Holland	Europe	http://hdl.handle.net/2292/28511
urn:catalog:GBIF:Solenidae:12661242	Solenidae:101	Solen marginatus	Pulteney. 1799	urn:lsid:marinespecies.org:taxname:141546	Animalia	species		present	12661242	PreservedSpecimen	http://data.gbif.org/occurrences/352967869	Natural History Museum Rotterdam	NMR	9930				NL	Netherlands, Friesland, Terschelling, between beachmarkers 23-25	GBIF		Friesland	Europe	http://hdl.handle.net/2292/28512	Western Europe
urn:catalog:GBIF:Solenidae:12661258	Solenidae:102	Solen marginatus	Pulteney. 1799	urn:lsid:marinespecies.org:taxname:141546	Animalia	species		present	12661258	PreservedSpecimen	http://data.gbif.org/occurrences/352967870	Natural History Museum Rotterdam	NMR	9930				NL	Netherlands, Zeeland, Schouwen-Duiveland, Oude Hoeve	GBIF		Zeeland	Europe	http://hdl.handle.net/2292/28513
urn:catalog:GBIF:Solenidae:12662118	Solenidae:103	Solen marginatus	Pulteney. 1799	urn:lsid:marinespecies.org:taxname:141546	Animalia	species		present	12662118	PreservedSpecimen	http://data.gbif.org/occurrences/352967873	Natural History Museum Rotterdam	NMR	9930				NL	Netherlands, Noord-Holland, Amsterdam, Slotermeerpolder	GBIF		Noord-Holland	Europe	http://hdl.handle.net/2292/28514	Western Europe
urn:catalog:GBIF:Solenidae:12666018	Solenidae:104	Solen marginatus	Pulteney. 1799	urn:lsid:marinespecies.org:taxname:141546	Animalia	species		present	12666018	PreservedSpecimen	http://data.gbif.org/occurrences/352967892	Natural History Museum Rotterdam	NMR	9930				ES	Spain, Pontevedra, Bayona	GBIF		Pontevedra	Europe	http://hdl.handle.net/2292/28515
urn:catalog:GBIF:Solenidae:12667722	Solenidae:105	Solen marginatus	Pulteney. 1799	urn:lsid:marinespecies.org:taxname:141546	Animalia	species		present	12667722	PreservedSpecimen	http://data.gbif.org/occurrences/352967894	Natural History Museum Rotterdam	NMR	9930				ES	Spain, Pontevedra, Bayona	GBIF		Pontevedra	Europe	http://hdl.handle.net/2292/28516
urn:catalog:GBIF:Solenidae:12668777	Solenidae:106	Solen marginatus	Pulteney. 1799	urn:lsid:marinespecies.org:taxname:141546	Animalia	species		present	12668777	PreservedSpecimen	http://data.gbif.org/occurrences/352967898	Natural History Museum Rotterdam	NMR	9930				FR		GBIF		Cotes-d'Armor	Europe	http://hdl.handle.net/2292/28517	Western Europe
urn:catalog:GBIF:Solenidae:12669898	Solenidae:107	Solen marginatus	Pulteney. 1799	urn:lsid:marinespecies.org:taxname:141546	Animalia	species		present	12669898	PreservedSpecimen	http://data.gbif.org/occurrences/352967904	Natural History Museum Rotterdam	NMR	9930				TR	Turkey, Kocaeli, Izmit Korfezi, between Karamursel and Golcuk	GBIF		Kocaeli	Asia	http://hdl.handle.net/2292/28518	Western Asia
urn:catalog:GBIF:Solenidae:12671667	Solenidae:108	Solen gordonis	Yokoyama, 1920	urn:lsid:marinespecies.org:taxname:413500	Animalia	species		present	12671667	PreservedSpecimen	http://data.gbif.org/occurrences/352967908	Natural History Museum Rotterdam	NMR	9930				JP	Japan, Aichi, Mikawa	GBIF		Aichi	Asia	http://nlbif.eti.uva.nl/nmr/documents/NMR993000017571A.jpg	Eastern Asia
urn:catalog:GBIF:Solenidae:12671668	Solenidae:109	Solen gordonis	Yokoyama, 1920	urn:lsid:marinespecies.org:taxname:413500	Animalia	species		present	12671668	PreservedSpecimen	http://data.gbif.org/occurrences/352967909	Natural History Museum Rotterdam	NMR	9930				JP	Japan, Wakayama, Minabe	GBIF		Wakayama	Asia	http://hdl.handle.net/2292/28411	Eastern Asia
urn:catalog:GBIF:Solenidae:12671691	Solenidae:110	Solen grandis	Dunker, 1862	urn:lsid:marinespecies.org:taxname:367773	Animalia	species		present	12671691	PreservedSpecimen	http://data.gbif.org/occurrences/352967911	Natural History Museum Rotterdam	NMR	9930				JP	Japan, Aichi, Mikawa	GBIF		Aichi	Asia	http://nlbif.eti.uva.nl/nmr/documents/NMR993000017595A.jpg	Eastern Asia
urn:catalog:GBIF:Solenidae:12671692	Solenidae:111	Solen grandis	Dunker, 1862	urn:lsid:marinespecies.org:taxname:367773	Animalia	species		present	12671692	PreservedSpecimen	http://data.gbif.org/occurrences/352967912	Natural History Museum Rotterdam	NMR	9930				JP	Japan, Wakayama, Nada-Cho	GBIF		Wakayama	Asia	http://hdl.handle.net/2292/28411	Eastern Asia
urn:catalog:GBIF:Solenidae:12671930	Solenidae:112	Solen krusensterni	Schrenck, 1867	urn:lsid:marinespecies.org:taxname:413509	Animalia	species		present	12671930	PreservedSpecimen	http://data.gbif.org/occurrences/352967913	Natural History Museum Rotterdam	NMR	9930				JP	Japan, Wakayama, Nada-Cho	GBIF		Wakayama	Asia	http://nlbif.eti.uva.nl/nmr/documents/NMR993000017835A.jpg	Eastern Asia
urn:catalog:GBIF:Solenidae:12671931	Solenidae:113	Solen kurodai	Habe, 1964	urn:lsid:marinespecies.org:taxname:413510	Animalia	species		present	12671931	PreservedSpecimen	http://data.gbif.org/occurrences/352967914	Natural History Museum Rotterdam	NMR	9930				JP	Japan, Aichi, Mikawa	GBIF		Aichi	Asia	http://nlbif.eti.uva.nl/nmr/documents/NMR993000017836A.jpg	Eastern Asia
urn:catalog:GBIF:Solenidae:12672504	Solenidae:114	Solena obliqua	(Spengler, 1794)	urn:lsid:marinespecies.org:taxname:512089	Animalia	species		present	12672504	PreservedSpecimen	http://data.gbif.org/occurrences/352968087	Natural History Museum Rotterdam	NMR	9930				LC	Saint Lucia, north coast	GBIF			South America	http://nlbif.eti.uva.nl/nmr/documents/NMR993000018409A.jpg
urn:catalog:GBIF:Solenidae:12673753	Solenidae:115	Solen strictus	Gould, 1861	urn:lsid:marinespecies.org:taxname:367772	Animalia	species		present	12673753	PreservedSpecimen	http://data.gbif.org/occurrences/352968089	Natural History Museum Rotterdam	NMR	9930				JP	Japan, Aichi, Mikawa	GBIF		Aichi	Asia	http://nlbif.eti.uva.nl/nmr/documents/NMR993000019661A.jpg	Eastern Asia
urn:catalog:GBIF:Solenidae:12674058	Solenidae:116	Solen marginatus	Pulteney. 1799	urn:lsid:marinespecies.org:taxname:141546	Animalia	species		present	12674058	PreservedSpecimen	http://data.gbif.org/occurrences/352967929	Natural History Museum Rotterdam	NMR	9930				CY	Cyprus, Lemesos, Limassol, Akrotiri Bay	GBIF		Lemesos	Asia	http://hdl.handle.net/2292/28411	Western Asia
urn:catalog:GBIF:Solenidae:12674059	Solenidae:117	Solen marginatus	Pulteney. 1799	urn:lsid:marinespecies.org:taxname:141546	Animalia	species		present	12674059	PreservedSpecimen	http://data.gbif.org/occurrences/352967930	Natural History Museum Rotterdam	NMR	9930				FR		GBIF		Cotes-d'Armor	Europe	http://hdl.handle.net/2292/28412	Western Europe
urn:catalog:GBIF:Solenidae:12674060	Solenidae:118	Solen marginatus	Pulteney. 1799	urn:lsid:marinespecies.org:taxname:141546	Animalia	species		present	12674060	PreservedSpecimen	http://data.gbif.org/occurrences/352967931	Natural History Museum Rotterdam	NMR	9930				FR		GBIF		Cotes-d'Armor	Europe	http://hdl.handle.net/2292/28413	Western Europe
urn:catalog:GBIF:Solenidae:12674061	Solenidae:119	Solen marginatus	Pulteney. 1799	urn:lsid:marinespecies.org:taxname:141546	Animalia	species		present	12674061	PreservedSpecimen	http://data.gbif.org/occurrences/352967932	Natural History Museum Rotterdam	NMR	9930				PT	Portugal, Faro, Lagos, Meia Praia beach	GBIF		Faro	Europe	http://hdl.handle.net/2292/28414	Southern Europe
urn:catalog:GBIF:Solenidae:12674062	Solenidae:120	Solen marginatus	Pulteney. 1799	urn:lsid:marinespecies.org:taxname:141546	Animalia	species		present	12674062	PreservedSpecimen	http://data.gbif.org/occurrences/352967933	Natural History Museum Rotterdam	NMR	9930				PT	Portugal, Aveiro, Beira, Ria de Aveiro, near Barra, Costa de Prata	GBIF		Aveiro	Europe	http://hdl.handle.net/2292/28415	Southern Europe
urn:catalog:GBIF:Solenidae:12674063	Solenidae:121	Solen marginatus	Pulteney. 1799	urn:lsid:marinespecies.org:taxname:141546	Animalia	species		present	12674063	PreservedSpecimen	http://data.gbif.org/occurrences/352967934	Natural History Museum Rotterdam	NMR	9930				PT	Portugal, Aveiro, Beira, Ria de Aveiro, near Barra, Costa de Prata	GBIF		Aveiro	Europe	http://hdl.handle.net/2292/28416	Southern Europe
urn:catalog:GBIF:Solenidae:12674067	Solenidae:122	Solen vaginoides	Lamarck, 1818	urn:lsid:marinespecies.org:taxname:413625	Animalia	species		present	12674067	PreservedSpecimen	http://data.gbif.org/occurrences/352968090	Natural History Museum Rotterdam	NMR	9930				AU	Australia, Queensland, 20 km N of Brisbane, Redcliffe beaches	GBIF		Queensland	Oceania	http://hdl.handle.net/2292/28417	Australia and New Zealand
urn:catalog:GBIF:Solenidae:12674068	Solenidae:123	Solen vaginoides	Lamarck, 1818	urn:lsid:marinespecies.org:taxname:413625	Animalia	species		present	12674068	PreservedSpecimen	http://data.gbif.org/occurrences/352968091	Natural History Museum Rotterdam	NMR	9930				AU	Australia, Tasmania, Stanley	GBIF		Tasmania	Oceania	http://nlbif.eti.uva.nl/nmr/documents/NMR993000019976A.jpg	Australia and New Zealand
urn:catalog:GBIF:Solenidae:12684397	Solenidae:124	Solen marginatus	Pulteney. 1799	urn:lsid:marinespecies.org:taxname:141546	Animalia	species		present	12684397	PreservedSpecimen	http://data.gbif.org/occurrences/352967945	Natural History Museum Rotterdam	NMR	9930				GR	Greece, Kavalla, Thasos, Alyki	GBIF		Kavalla	Europe	http://nlbif.eti.uva.nl/nmr/documents/NMR993000031099A.jpg	Southern Europe
urn:catalog:GBIF:Solenidae:12684539	Solenidae:125	Solen marginatus	Pulteney. 1799	urn:lsid:marinespecies.org:taxname:141546	Animalia	species		present	12684539	PreservedSpecimen	http://data.gbif.org/occurrences/352967946	Natural History Museum Rotterdam	NMR	9930				GR	Greece, Zakynthos, Laganas	GBIF		Zakynthos	Europe	http://hdl.handle.net/2292/28411	Southern Europe
urn:catalog:GBIF:Solenidae:12686502	Solenidae:126	Solen marginatus	Pulteney. 1799	urn:lsid:marinespecies.org:taxname:141546	Animalia	species		present	12686502	PreservedSpecimen	http://data.gbif.org/occurrences/352967947	Natural History Museum Rotterdam	NMR	9930				IT	Italy, Ferrara, Porto Garibaldi	GBIF		Ferrara	Europe	http://hdl.handle.net/2292/28412	Southern Europe
urn:catalog:GBIF:Solenidae:12698576	Solenidae:127	Solen marginatus	Pulteney. 1799	urn:lsid:marinespecies.org:taxname:141546	Animalia	species		present	12698576	PreservedSpecimen	http://data.gbif.org/occurrences/352967971	Natural History Museum Rotterdam	NMR	9930				PT		GBIF		Faro	Europe	http://hdl.handle.net/2292/28413	Southern Europe
urn:catalog:GBIF:Solenidae:12698578	Solenidae:128	Solen marginatus	Pulteney. 1799	urn:lsid:marinespecies.org:taxname:141546	Animalia	species		present	12698578	PreservedSpecimen	http://data.gbif.org/occurrences/352967972	Natural History Museum Rotterdam	NMR	9930				FR	France, Ille-et-Vilaine, Dinard	GBIF		Ille-et-Vilaine	Europe	http://hdl.handle.net/2292/28414	Western Europe
urn:catalog:GBIF:Solenidae:12698579	Solenidae:129	Solen marginatus	Pulteney. 1799	urn:lsid:marinespecies.org:taxname:141546	Animalia	species		present	12698579	PreservedSpecimen	http://data.gbif.org/occurrences/352967973	Natural History Museum Rotterdam	NMR	9930				IT	Italy, Forli, Cesenatico	GBIF		Forli	Europe	http://hdl.handle.net/2292/28415	Southern Europe
urn:catalog:GBIF:Solenidae:12702054	Solenidae:130	Solen marginatus	Pulteney. 1799	urn:lsid:marinespecies.org:taxname:141546	Animalia	species		present	12702054	PreservedSpecimen	http://data.gbif.org/occurrences/352967974	Natural History Museum Rotterdam	NMR	9930				FR		GBIF		Cotes-d'Armor	Europe	http://hdl.handle.net/2292/28416	Western Europe
urn:catalog:GBIF:Solenidae:12702055	Solenidae:131	Solen marginatus	Pulteney. 1799	urn:lsid:marinespecies.org:taxname:141546	Animalia	species		present	12702055	PreservedSpecimen	http://data.gbif.org/occurrences/352967975	Natural History Museum Rotterdam	NMR	9930				FR	France, Ille-et-Vilaine, Ste. Anne-sur-Mer	GBIF		Ille-et-Vilaine	Europe	http://hdl.handle.net/2292/28417	Western Europe
urn:catalog:GBIF:Solenidae:12702056	Solenidae:132	Solen marginatus	Pulteney. 1799	urn:lsid:marinespecies.org:taxname:141546	Animalia	species		present	12702056	PreservedSpecimen	http://data.gbif.org/occurrences/352967976	Natural History Museum Rotterdam	NMR	9930				FR		GBIF		Cotes-d'Armor	Europe	http://hdl.handle.net/2292/28418	Western Europe
urn:catalog:GBIF:Solenidae:12702057	Solenidae:133	Solen marginatus	Pulteney. 1799	urn:lsid:marinespecies.org:taxname:141546	Animalia	species		present	12702057	PreservedSpecimen	http://data.gbif.org/occurrences/352967977	Natural History Museum Rotterdam	NMR	9930				TR	Turkey, Kocaeli, Izmit Korfezi, between Karamursel and Golcuk	GBIF		Kocaeli	Asia	http://hdl.handle.net/2292/28419	Western Asia
urn:catalog:GBIF:Solenidae:12702058	Solenidae:134	Solen marginatus	Pulteney. 1799	urn:lsid:marinespecies.org:taxname:141546	Animalia	species		present	12702058	PreservedSpecimen	http://data.gbif.org/occurrences/352967978	Natural History Museum Rotterdam	NMR	9930				FR	France, Ille-et-Vilaine, Ste. Anne-sur-Mer	GBIF		Ille-et-Vilaine	Europe	http://hdl.handle.net/2292/28420	Western Europe
urn:catalog:GBIF:Solenidae:12702059	Solenidae:135	Solen marginatus	Pulteney. 1799	urn:lsid:marinespecies.org:taxname:141546	Animalia	species		present	12702059	PreservedSpecimen	http://data.gbif.org/occurrences/352967979	Natural History Museum Rotterdam	NMR	9930				FR	France, Gard, Le Grau-du-Roi	GBIF		Gard	Europe	http://hdl.handle.net/2292/28421	Western Europe
urn:catalog:GBIF:Solenidae:12702060	Solenidae:136	Solen marginatus	Pulteney. 1799	urn:lsid:marinespecies.org:taxname:141546	Animalia	species		present	12702060	PreservedSpecimen	http://data.gbif.org/occurrences/352967980	Natural History Museum Rotterdam	NMR	9930				FR	France, Gard, Le Grau-du-Roi	GBIF		Gard	Europe	http://hdl.handle.net/2292/28422	Western Europe
urn:catalog:GBIF:Solenidae:12702062	Solenidae:137	Solen marginatus	Pulteney. 1799	urn:lsid:marinespecies.org:taxname:141546	Animalia	species		present	12702062	PreservedSpecimen	http://data.gbif.org/occurrences/352967982	Natural History Museum Rotterdam	NMR	9930				PT		GBIF		Faro	Europe	http://hdl.handle.net/2292/28423	Southern Europe
urn:catalog:GBIF:Solenidae:12705072	Solenidae:138	Solen rostriformis	Dunker, 1862	urn:lsid:marinespecies.org:taxname:413508	Animalia	species		present	12705072	PreservedSpecimen	http://data.gbif.org/occurrences/352968110	Natural History Museum Rotterdam	NMR	9930				US	United States, California, San Diego Co., Mission Bay	GBIF		California	North America	http://hdl.handle.net/2292/28424
urn:catalog:GBIF:Solenidae:12705265	Solenidae:139	Solen gordonis	Yokoyama, 1920	urn:lsid:marinespecies.org:taxname:413500	Animalia	species		present	12705265	PreservedSpecimen	http://data.gbif.org/occurrences/352967992	Natural History Museum Rotterdam	NMR	9930				JP	Japan, Wakayama, Minabe	GBIF		Wakayama	Asia	http://hdl.handle.net/2292/28425	Eastern Asia
urn:catalog:GBIF:Solenidae:12713547	Solenidae:140	Solen thachi	Cosel, 2002	urn:lsid:marinespecies.org:taxname:387683	Animalia	species		present	12713547	PreservedSpecimen	http://data.gbif.org/occurrences/352968118	Natural History Museum Rotterdam	NMR	9930				VN	Vietnam, Khanh Hoa, Nha Trang	GBIF		Khanh Hoa	Asia	http://nlbif.eti.uva.nl/nmr/documents/NMR993000060422A.jpg	South-Eastern Asia
urn:catalog:GBIF:Solenidae:12716367	Solenidae:141	Solen gordonis	Yokoyama, 1920	urn:lsid:marinespecies.org:taxname:413500	Animalia	species		present	12716367	PreservedSpecimen	http://data.gbif.org/occurrences/352967997	Natural History Museum Rotterdam	NMR	9930				JP	Japan, Wakayama, Minabe	GBIF		Wakayama	Asia	http://hdl.handle.net/2292/28411	Eastern Asia
urn:catalog:GBIF:Solenidae:12721134	Solenidae:142	Solen marginatus	Pulteney. 1799	urn:lsid:marinespecies.org:taxname:141546	Animalia	species		present	12721134	PreservedSpecimen	http://data.gbif.org/occurrences/352968016	Natural History Museum Rotterdam	NMR	9930				PT		GBIF		Faro	Europe	http://hdl.handle.net/2292/28412	Southern Europe
urn:catalog:GBIF:Solenidae:12721136	Solenidae:143	Solen marginatus	Pulteney. 1799	urn:lsid:marinespecies.org:taxname:141546	Animalia	species		present	12721136	PreservedSpecimen	http://data.gbif.org/occurrences/352968018	Natural History Museum Rotterdam	NMR	9930				PT	Portugal, Faro, Manta Rota	GBIF		Faro	Europe	http://hdl.handle.net/2292/28413
urn:catalog:GBIF:Solenidae:12721137	Solenidae:144	Solen marginatus	Pulteney. 1799	urn:lsid:marinespecies.org:taxname:141546	Animalia	species		present	12721137	PreservedSpecimen	http://data.gbif.org/occurrences/352968019	Natural History Museum Rotterdam	NMR	9930				PT		GBIF		Faro	Europe	http://hdl.handle.net/2292/28414	Southern Europe
urn:catalog:GBIF:Solenidae:12721138	Solenidae:145	Solen marginatus	Pulteney. 1799	urn:lsid:marinespecies.org:taxname:141546	Animalia	species		present	12721138	PreservedSpecimen	http://data.gbif.org/occurrences/352968020	Natural History Museum Rotterdam	NMR	9930				PT	Portugal, Faro, Vila Real de Santo Antonio	GBIF		Faro	Europe	http://hdl.handle.net/2292/28415
urn:catalog:GBIF:Solenidae:12721139	Solenidae:146	Solen marginatus	Pulteney. 1799	urn:lsid:marinespecies.org:taxname:141546	Animalia	species		present	12721139	PreservedSpecimen	http://data.gbif.org/occurrences/352968021	Natural History Museum Rotterdam	NMR	9930				PT	Portugal, Faro, Vila Real de Santo Antonio	GBIF		Faro	Europe	http://hdl.handle.net/2292/28416
urn:catalog:GBIF:Solenidae:12721140	Solenidae:147	Solen marginatus	Pulteney. 1799	urn:lsid:marinespecies.org:taxname:141546	Animalia	species		present	12721140	PreservedSpecimen	http://data.gbif.org/occurrences/352968022	Natural History Museum Rotterdam	NMR	9930				PT	Portugal, Faro, Faro, Praia de Faro	GBIF		Faro	Europe	http://hdl.handle.net/2292/28417
urn:catalog:GBIF:Solenidae:12721235	Solenidae:148	Solen rostriformis	Dunker, 1862	urn:lsid:marinespecies.org:taxname:413508	Animalia	species		present	12721235	PreservedSpecimen	http://data.gbif.org/occurrences/352968137	Natural History Museum Rotterdam	NMR	9930				US	United States, California, San Diego Co., Mission Bay	GBIF		California	North America	http://hdl.handle.net/2292/28418
urn:catalog:GBIF:Solenidae:12721245	Solenidae:149	Solen marginatus	Pulteney. 1799	urn:lsid:marinespecies.org:taxname:141546	Animalia	species		present	12721245	PreservedSpecimen	http://data.gbif.org/occurrences/352968023	Natural History Museum Rotterdam	NMR	9930				PT		GBIF		Faro	Europe	http://hdl.handle.net/2292/28419	Southern Europe
urn:catalog:GBIF:Solenidae:14431774	Solenidae:150	Solen marginatus	Pulteney. 1799	urn:lsid:marinespecies.org:taxname:141546	Animalia	species		present	14431774	PreservedSpecimen	http://data.gbif.org/occurrences/150997525	Countryside Council for Wales - Pembrokeshire Marine Species Atlas	Countryside Council for Wales	2107				GB	Gann Flat	GBIF			Europe	http://hdl.handle.net/2292/28420	Northern Europe
urn:catalog:GBIF:Solenidae:14431775	Solenidae:151	Solen marginatus	Pulteney. 1799	urn:lsid:marinespecies.org:taxname:141546	Animalia	species		present	14431775	PreservedSpecimen	http://data.gbif.org/occurrences/150997526	Countryside Council for Wales - Pembrokeshire Marine Species Atlas	Countryside Council for Wales	2086				GB	Martins haven and Pwllcrochan.	GBIF			Europe	http://hdl.handle.net/2292/28421	Northern Europe
urn:catalog:GBIF:Solenidae:14431776	Solenidae:152	Solen marginatus	Pulteney. 1799	urn:lsid:marinespecies.org:taxname:141546	Animalia	species		present	14431776	PreservedSpecimen	http://data.gbif.org/occurrences/150997527	Countryside Council for Wales - Pembrokeshire Marine Species Atlas	Countryside Council for Wales	2119				GB	Pendine	GBIF			Europe	http://hdl.handle.net/2292/28422	Northern Europe
urn:catalog:GBIF:Solenidae:14431777	Solenidae:153	Solen marginatus	Pulteney. 1799	urn:lsid:marinespecies.org:taxname:141546	Animalia	species		present	14431777	PreservedSpecimen	http://data.gbif.org/occurrences/150997528	Countryside Council for Wales - Pembrokeshire Marine Species Atlas	Countryside Council for Wales	2119				GB	Laugharne	GBIF			Europe	http://hdl.handle.net/2292/28423	Northern Europe
urn:catalog:GBIF:Solenidae:14431778	Solenidae:154	Solen marginatus	Pulteney. 1799	urn:lsid:marinespecies.org:taxname:141546	Animalia	species		present	14431778	PreservedSpecimen	http://data.gbif.org/occurrences/150997529	Countryside Council for Wales - Pembrokeshire Marine Species Atlas	Countryside Council for Wales	2119				GB	Tenby Beach	GBIF			Europe	http://hdl.handle.net/2292/28424	Northern Europe
urn:catalog:GBIF:Solenidae:14431780	Solenidae:155	Solen marginatus	Pulteney. 1799	urn:lsid:marinespecies.org:taxname:141546	Animalia	species		present	14431780	PreservedSpecimen	http://data.gbif.org/occurrences/146781617	Joint Nature Conservation Committee - Marine Nature Conservation Review (MNCR) and associated benthic marine data held and managed by JNCC	Joint Nature Conservation Committee	1439	Tim Worsfold			GB	Sarn Badrig (hollow W of centre reef B) (mid-Wales	GBIF			Europe	http://hdl.handle.net/2292/28425	Northern Europe
urn:catalog:GBIF:Solenidae:14431781	Solenidae:156	Solen marginatus	Pulteney. 1799	urn:lsid:marinespecies.org:taxname:141546	Animalia	species		present	14431781	PreservedSpecimen	http://data.gbif.org/occurrences/146781618	Joint Nature Conservation Committee - Marine Nature Conservation Review (MNCR) and associated benthic marine data held and managed by JNCC	Joint Nature Conservation Committee	1507				GB	CARRICKNATH, ST MAWES, CORNWALL	GBIF			Europe	http://hdl.handle.net/2292/28426	Northern Europe
urn:catalog:GBIF:Solenidae:14431782	Solenidae:157	Solen marginatus	Pulteney. 1799	urn:lsid:marinespecies.org:taxname:141546	Animalia	species		present	14431782	PreservedSpecimen	http://data.gbif.org/occurrences/146781619	Joint Nature Conservation Committee - Marine Nature Conservation Review (MNCR) and associated benthic marine data held and managed by JNCC	Joint Nature Conservation Committee	1507				GB	GILLAN HARBOUR, HELFORD, CORNWALL (Helford River)	GBIF			Europe	http://hdl.handle.net/2292/28427	Northern Europe
urn:catalog:GBIF:Solenidae:14431783	Solenidae:158	Solen marginatus	Pulteney. 1799	urn:lsid:marinespecies.org:taxname:141546	Animalia	species		present	14431783	PreservedSpecimen	http://data.gbif.org/occurrences/146781620	Joint Nature Conservation Committee - Marine Nature Conservation Review (MNCR) and associated benthic marine data held and managed by JNCC	Joint Nature Conservation Committee	1589	National Rivers Authority			GB	SE of Scullridge, Boston Deep. (The Wash)	GBIF			Europe	http://hdl.handle.net/2292/28428	Northern Europe
urn:catalog:GBIF:Solenidae:14431784	Solenidae:159	Solen marginatus	Pulteney. 1799	urn:lsid:marinespecies.org:taxname:141546	Animalia	species		present	14431784	PreservedSpecimen	http://data.gbif.org/occurrences/146781621	Joint Nature Conservation Committee - Marine Nature Conservation Review (MNCR) and associated benthic marine data held and managed by JNCC	Joint Nature Conservation Committee	1589	National Rivers Authority			GB	Old Lynn Channel (The Wash)	GBIF			Europe	http://hdl.handle.net/2292/28429	Northern Europe
urn:catalog:GBIF:Solenidae:14431785	Solenidae:160	Solen marginatus	Pulteney. 1799	urn:lsid:marinespecies.org:taxname:141546	Animalia	species		present	14431785	PreservedSpecimen	http://data.gbif.org/occurrences/146781622	Joint Nature Conservation Committee - Marine Nature Conservation Review (MNCR) and associated benthic marine data held and managed by JNCC	Joint Nature Conservation Committee	1732	Peter Dyrynda			GB	Whitley Bay (north) (Poole Harbour)	GBIF			Europe	http://hdl.handle.net/2292/28430	Northern Europe
urn:catalog:GBIF:Solenidae:14431786	Solenidae:161	Solen marginatus	Pulteney. 1799	urn:lsid:marinespecies.org:taxname:141546	Animalia	species		present	14431786	PreservedSpecimen	http://data.gbif.org/occurrences/146781623	Joint Nature Conservation Committee - Marine Nature Conservation Review (MNCR) and associated benthic marine data held and managed by JNCC	Joint Nature Conservation Committee	1589	National Rivers Authority			GB	S of The Trap, E Roger Sand (The Wash)	GBIF			Europe	http://hdl.handle.net/2292/28431	Northern Europe
urn:catalog:GBIF:Solenidae:14431787	Solenidae:162	Solen marginatus	Pulteney. 1799	urn:lsid:marinespecies.org:taxname:141546	Animalia	species		present	14431787	PreservedSpecimen	http://data.gbif.org/occurrences/146781624	Joint Nature Conservation Committee - Marine Nature Conservation Review (MNCR) and associated benthic marine data held and managed by JNCC	Joint Nature Conservation Committee	1589	National Rivers Authority			GB	E of Freeman Channel (The Wash)	GBIF			Europe	http://hdl.handle.net/2292/28432	Northern Europe
urn:catalog:GBIF:Solenidae:77709104	Solenidae:163	Solen marginatus	Pulteney. 1799	urn:lsid:marinespecies.org:taxname:141546	Animalia	species		present	77709104	PreservedSpecimen	http://data.gbif.org/occurrences/251543844	Conchological Society of Great Britain &amp; Ireland - Mollusc (marine) data for Great Britain and Ireland	Conchological Society of Great Britain &amp; Ireland	19980				GB	St.Helens	GBIF			Europe	http://hdl.handle.net/2292/28433	Northern Europe
urn:catalog:GBIF:Solenidae:77709624	Solenidae:164	Solen marginatus	Pulteney. 1799	urn:lsid:marinespecies.org:taxname:141546	Animalia	species		present	77709624	PreservedSpecimen	http://data.gbif.org/occurrences/251544364	Conchological Society of Great Britain &amp; Ireland - Mollusc (marine) data for Great Britain and Ireland	Conchological Society of Great Britain &amp; Ireland	19980				GB	Binstead	GBIF			Europe	http://hdl.handle.net/2292/28434	Northern Europe
urn:catalog:GBIF:Solenidae:77709625	Solenidae:165	Solen marginatus	Pulteney. 1799	urn:lsid:marinespecies.org:taxname:141546	Animalia	species		present	77709625	PreservedSpecimen	http://data.gbif.org/occurrences/251544365	Conchological Society of Great Britain &amp; Ireland - Mollusc (marine) data for Great Britain and Ireland	Conchological Society of Great Britain &amp; Ireland	19980				GB	Binstead	GBIF			Europe	http://hdl.handle.net/2292/28435	Northern Europe
urn:catalog:GBIF:Solenidae:77709627	Solenidae:166	Solen marginatus	Pulteney. 1799	urn:lsid:marinespecies.org:taxname:141546	Animalia	species		present	77709627	PreservedSpecimen	http://data.gbif.org/occurrences/251544367	Conchological Society of Great Britain &amp; Ireland - Mollusc (marine) data for Great Britain and Ireland	Conchological Society of Great Britain &amp; Ireland	19980				GB	Binstead	GBIF			Europe	http://hdl.handle.net/2292/28436	Northern Europe
urn:catalog:GBIF:Solenidae:77710182	Solenidae:167	Solen marginatus	Pulteney. 1799	urn:lsid:marinespecies.org:taxname:141546	Animalia	species		present	77710182	PreservedSpecimen	http://data.gbif.org/occurrences/251544922	Conchological Society of Great Britain &amp; Ireland - Mollusc (marine) data for Great Britain and Ireland	Conchological Society of Great Britain &amp; Ireland	19980				GB	Woodside	GBIF			Europe	http://hdl.handle.net/2292/28437	Northern Europe
urn:catalog:GBIF:Solenidae:77710422	Solenidae:168	Solen marginatus	Pulteney. 1799	urn:lsid:marinespecies.org:taxname:141546	Animalia	species		present	77710422	PreservedSpecimen	http://data.gbif.org/occurrences/251545162	Conchological Society of Great Britain &amp; Ireland - Mollusc (marine) data for Great Britain and Ireland	Conchological Society of Great Britain &amp; Ireland	19980				GB	Woodside W of W	GBIF			Europe	http://hdl.handle.net/2292/28438	Northern Europe
urn:catalog:GBIF:Solenidae:77710552	Solenidae:169	Solen marginatus	Pulteney. 1799	urn:lsid:marinespecies.org:taxname:141546	Animalia	species		present	77710552	PreservedSpecimen	http://data.gbif.org/occurrences/251545292	Conchological Society of Great Britain &amp; Ireland - Mollusc (marine) data for Great Britain and Ireland	Conchological Society of Great Britain &amp; Ireland	19980				GB	Seaview/Nettles	GBIF			Europe	http://hdl.handle.net/2292/28439	Northern Europe
urn:catalog:GBIF:Solenidae:77710585	Solenidae:170	Solen marginatus	Pulteney. 1799	urn:lsid:marinespecies.org:taxname:141546	Animalia	species		present	77710585	PreservedSpecimen	http://data.gbif.org/occurrences/251545325	Conchological Society of Great Britain &amp; Ireland - Mollusc (marine) data for Great Britain and Ireland	Conchological Society of Great Britain &amp; Ireland	19980				GB	Bouldnor	GBIF			Europe	http://hdl.handle.net/2292/28440	Northern Europe
urn:catalog:GBIF:Solenidae:77710701	Solenidae:171	Solen marginatus	Pulteney. 1799	urn:lsid:marinespecies.org:taxname:141546	Animalia	species		present	77710701	PreservedSpecimen	http://data.gbif.org/occurrences/251545441	Conchological Society of Great Britain &amp; Ireland - Mollusc (marine) data for Great Britain and Ireland	Conchological Society of Great Britain &amp; Ireland	19980				GB	Ryde East Sands	GBIF			Europe	http://hdl.handle.net/2292/28441	Northern Europe
urn:catalog:GBIF:Solenidae:77710815	Solenidae:172	Solen marginatus	Pulteney. 1799	urn:lsid:marinespecies.org:taxname:141546	Animalia	species		present	77710815	PreservedSpecimen	http://data.gbif.org/occurrences/251545555	Conchological Society of Great Britain &amp; Ireland - Mollusc (marine) data for Great Britain and Ireland	Conchological Society of Great Britain &amp; Ireland	19980				GB	Newtown	GBIF			Europe	http://hdl.handle.net/2292/28442	Northern Europe
urn:catalog:GBIF:Solenidae:77710955	Solenidae:173	Solen marginatus	Pulteney. 1799	urn:lsid:marinespecies.org:taxname:141546	Animalia	species		present	77710955	PreservedSpecimen	http://data.gbif.org/occurrences/251545695	Conchological Society of Great Britain &amp; Ireland - Mollusc (marine) data for Great Britain and Ireland	Conchological Society of Great Britain &amp; Ireland	19980				GB	Thorness Bay	GBIF			Europe	http://hdl.handle.net/2292/28443	Northern Europe
urn:catalog:GBIF:Solenidae:77711093	Solenidae:174	Solen marginatus	Pulteney. 1799	urn:lsid:marinespecies.org:taxname:141546	Animalia	species		present	77711093	PreservedSpecimen	http://data.gbif.org/occurrences/251545833	Conchological Society of Great Britain &amp; Ireland - Mollusc (marine) data for Great Britain and Ireland	Conchological Society of Great Britain &amp; Ireland	19980				GB	Fishbourne	GBIF			Europe	http://hdl.handle.net/2292/28444	Northern Europe
urn:catalog:GBIF:Solenidae:77711125	Solenidae:175	Solen marginatus	Pulteney. 1799	urn:lsid:marinespecies.org:taxname:141546	Animalia	species		present	77711125	PreservedSpecimen	http://data.gbif.org/occurrences/251545865	Conchological Society of Great Britain &amp; Ireland - Mollusc (marine) data for Great Britain and Ireland	Conchological Society of Great Britain &amp; Ireland	19980				GB	Fishbourne	GBIF			Europe	http://hdl.handle.net/2292/28445	Northern Europe
urn:catalog:GBIF:Solenidae:77711159	Solenidae:176	Solen marginatus	Pulteney. 1799	urn:lsid:marinespecies.org:taxname:141546	Animalia	species		present	77711159	PreservedSpecimen	http://data.gbif.org/occurrences/251545899	Conchological Society of Great Britain &amp; Ireland - Mollusc (marine) data for Great Britain and Ireland	Conchological Society of Great Britain &amp; Ireland	19980				GB	Bembridge point	GBIF			Europe	http://hdl.handle.net/2292/28446	Northern Europe
urn:catalog:GBIF:Solenidae:77711474	Solenidae:177	Solen marginatus	Pulteney. 1799	urn:lsid:marinespecies.org:taxname:141546	Animalia	species		present	77711474	PreservedSpecimen	http://data.gbif.org/occurrences/251546214	Conchological Society of Great Britain &amp; Ireland - Mollusc (marine) data for Great Britain and Ireland	Conchological Society of Great Britain &amp; Ireland	19980				GB	Little Stairs	GBIF			Europe	http://hdl.handle.net/2292/28447	Northern Europe
urn:catalog:GBIF:Solenidae:77711527	Solenidae:178	Solen marginatus	Pulteney. 1799	urn:lsid:marinespecies.org:taxname:141546	Animalia	species		present	77711527	PreservedSpecimen	http://data.gbif.org/occurrences/251546267	Conchological Society of Great Britain &amp; Ireland - Mollusc (marine) data for Great Britain and Ireland	Conchological Society of Great Britain &amp; Ireland	19980				GB	Osborne Bay	GBIF			Europe	http://hdl.handle.net/2292/28448	Northern Europe
urn:catalog:GBIF:Solenidae:77711672	Solenidae:179	Solen marginatus	Pulteney. 1799	urn:lsid:marinespecies.org:taxname:141546	Animalia	species		present	77711672	PreservedSpecimen	http://data.gbif.org/occurrences/251546412	Conchological Society of Great Britain &amp; Ireland - Mollusc (marine) data for Great Britain and Ireland	Conchological Society of Great Britain &amp; Ireland	19980				GB	Pelhamfield	GBIF			Europe	http://hdl.handle.net/2292/28449	Northern Europe
urn:catalog:GBIF:Solenidae:77711717	Solenidae:180	Solen marginatus	Pulteney. 1799	urn:lsid:marinespecies.org:taxname:141546	Animalia	species		present	77711717	PreservedSpecimen	http://data.gbif.org/occurrences/251546457	Conchological Society of Great Britain &amp; Ireland - Mollusc (marine) data for Great Britain and Ireland	Conchological Society of Great Britain &amp; Ireland	19980				GB	Pelhamfield	GBIF			Europe	http://hdl.handle.net/2292/28450	Northern Europe
urn:catalog:GBIF:Solenidae:77711758	Solenidae:181	Solen marginatus	Pulteney. 1799	urn:lsid:marinespecies.org:taxname:141546	Animalia	species		present	77711758	PreservedSpecimen	http://data.gbif.org/occurrences/251546498	Conchological Society of Great Britain &amp; Ireland - Mollusc (marine) data for Great Britain and Ireland	Conchological Society of Great Britain &amp; Ireland	19980				GB	St Helens	GBIF			Europe	http://hdl.handle.net/2292/28451	Northern Europe
urn:catalog:GBIF:Solenidae:77711911	Solenidae:182	Solen marginatus	Pulteney. 1799	urn:lsid:marinespecies.org:taxname:141546	Animalia	species		present	77711911	PreservedSpecimen	http://data.gbif.org/occurrences/251546651	Conchological Society of Great Britain &amp; Ireland - Mollusc (marine) data for Great Britain and Ireland	Conchological Society of Great Britain &amp; Ireland	19980				GB	Seaview Spit	GBIF			Europe	http://hdl.handle.net/2292/28452	Northern Europe
urn:catalog:GBIF:Solenidae:77711933	Solenidae:183	Solen marginatus	Pulteney. 1799	urn:lsid:marinespecies.org:taxname:141546	Animalia	species		present	77711933	PreservedSpecimen	http://data.gbif.org/occurrences/251546673	Conchological Society of Great Britain &amp; Ireland - Mollusc (marine) data for Great Britain and Ireland	Conchological Society of Great Britain &amp; Ireland	19980				GB	Ryde Sands	GBIF			Europe	http://hdl.handle.net/2292/28453	Northern Europe
urn:catalog:GBIF:Solenidae:77711972	Solenidae:184	Solen marginatus	Pulteney. 1799	urn:lsid:marinespecies.org:taxname:141546	Animalia	species		present	77711972	PreservedSpecimen	http://data.gbif.org/occurrences/251546712	Conchological Society of Great Britain &amp; Ireland - Mollusc (marine) data for Great Britain and Ireland	Conchological Society of Great Britain &amp; Ireland	19980				GB	Woodside	GBIF			Europe	http://hdl.handle.net/2292/28454	Northern Europe
urn:catalog:GBIF:Solenidae:77711996	Solenidae:185	Solen marginatus	Pulteney. 1799	urn:lsid:marinespecies.org:taxname:141546	Animalia	species		present	77711996	PreservedSpecimen	http://data.gbif.org/occurrences/251546736	Conchological Society of Great Britain &amp; Ireland - Mollusc (marine) data for Great Britain and Ireland	Conchological Society of Great Britain &amp; Ireland	19980				GB	Kings Quay	GBIF			Europe	http://hdl.handle.net/2292/28455	Northern Europe
urn:catalog:GBIF:Solenidae:77712658	Solenidae:186	Solen marginatus	Pulteney. 1799	urn:lsid:marinespecies.org:taxname:141546	Animalia	species		present	77712658	PreservedSpecimen	http://data.gbif.org/occurrences/251547398	Conchological Society of Great Britain &amp; Ireland - Mollusc (marine) data for Great Britain and Ireland	Conchological Society of Great Britain &amp; Ireland	19980				GB	Seagrove Bay	GBIF			Europe	http://hdl.handle.net/2292/28456	Northern Europe
urn:catalog:GBIF:Solenidae:77712921	Solenidae:187	Solen marginatus	Pulteney. 1799	urn:lsid:marinespecies.org:taxname:141546	Animalia	species		present	77712921	PreservedSpecimen	http://data.gbif.org/occurrences/251547661	Conchological Society of Great Britain &amp; Ireland - Mollusc (marine) data for Great Britain and Ireland	Conchological Society of Great Britain &amp; Ireland	19980				GB	King's Quay	GBIF			Europe	http://hdl.handle.net/2292/28457	Northern Europe
urn:catalog:GBIF:Solenidae:77712977	Solenidae:188	Solen marginatus	Pulteney. 1799	urn:lsid:marinespecies.org:taxname:141546	Animalia	species		present	77712977	PreservedSpecimen	http://data.gbif.org/occurrences/251547717	Conchological Society of Great Britain &amp; Ireland - Mollusc (marine) data for Great Britain and Ireland	Conchological Society of Great Britain &amp; Ireland	19980				GB	W of Ryde Pier	GBIF			Europe	http://hdl.handle.net/2292/28458	Northern Europe
urn:catalog:GBIF:Solenidae:77713243	Solenidae:189	Solen marginatus	Pulteney. 1799	urn:lsid:marinespecies.org:taxname:141546	Animalia	species		present	77713243	PreservedSpecimen	http://data.gbif.org/occurrences/251547983	Conchological Society of Great Britain &amp; Ireland - Mollusc (marine) data for Great Britain and Ireland	Conchological Society of Great Britain &amp; Ireland	19980				GB	E of Ryde	GBIF			Europe	http://hdl.handle.net/2292/28459	Northern Europe
urn:catalog:GBIF:Solenidae:77713991	Solenidae:190	Solen marginatus	Pulteney. 1799	urn:lsid:marinespecies.org:taxname:141546	Animalia	species		present	77713991	PreservedSpecimen	http://data.gbif.org/occurrences/251548731	Conchological Society of Great Britain &amp; Ireland - Mollusc (marine) data for Great Britain and Ireland	Conchological Society of Great Britain &amp; Ireland	19980				GB	Shanklin	GBIF			Europe	http://hdl.handle.net/2292/28460	Northern Europe
urn:catalog:GBIF:Solenidae:77713992	Solenidae:191	Solen marginatus	Pulteney. 1799	urn:lsid:marinespecies.org:taxname:141546	Animalia	species		present	77713992	PreservedSpecimen	http://data.gbif.org/occurrences/251548732	Conchological Society of Great Britain &amp; Ireland - Mollusc (marine) data for Great Britain and Ireland	Conchological Society of Great Britain &amp; Ireland	19980				GB	Compton	GBIF			Europe	http://hdl.handle.net/2292/28461	Northern Europe
urn:catalog:GBIF:Solenidae:77713993	Solenidae:192	Solen marginatus	Pulteney. 1799	urn:lsid:marinespecies.org:taxname:141546	Animalia	species		present	77713993	PreservedSpecimen	http://data.gbif.org/occurrences/251548733	Conchological Society of Great Britain &amp; Ireland - Mollusc (marine) data for Great Britain and Ireland	Conchological Society of Great Britain &amp; Ireland	19980				GB	Gurnard	GBIF			Europe	http://hdl.handle.net/2292/28462	Northern Europe
urn:catalog:GBIF:Solenidae:77713994	Solenidae:193	Solen marginatus	Pulteney. 1799	urn:lsid:marinespecies.org:taxname:141546	Animalia	species		present	77713994	PreservedSpecimen	http://data.gbif.org/occurrences/251548734	Conchological Society of Great Britain &amp; Ireland - Mollusc (marine) data for Great Britain and Ireland	Conchological Society of Great Britain &amp; Ireland	19980				GB	Thorness	GBIF			Europe	http://hdl.handle.net/2292/28463	Northern Europe
urn:catalog:GBIF:Solenidae:77713995	Solenidae:194	Solen marginatus	Pulteney. 1799	urn:lsid:marinespecies.org:taxname:141546	Animalia	species		present	77713995	PreservedSpecimen	http://data.gbif.org/occurrences/251548735	Conchological Society of Great Britain &amp; Ireland - Mollusc (marine) data for Great Britain and Ireland	Conchological Society of Great Britain &amp; Ireland	19980				GB	Ryde	GBIF			Europe	http://hdl.handle.net/2292/28464	Northern Europe
urn:catalog:GBIF:Solenidae:77713996	Solenidae:195	Solen marginatus	Pulteney. 1799	urn:lsid:marinespecies.org:taxname:141546	Animalia	species		present	77713996	PreservedSpecimen	http://data.gbif.org/occurrences/251548736	Conchological Society of Great Britain &amp; Ireland - Mollusc (marine) data for Great Britain and Ireland	Conchological Society of Great Britain &amp; Ireland	19980				GB	Woodside	GBIF			Europe	http://hdl.handle.net/2292/28465	Northern Europe
urn:catalog:GBIF:Solenidae:77713997	Solenidae:196	Solen marginatus	Pulteney. 1799	urn:lsid:marinespecies.org:taxname:141546	Animalia	species		present	77713997	PreservedSpecimen	http://data.gbif.org/occurrences/251548737	Conchological Society of Great Britain &amp; Ireland - Mollusc (marine) data for Great Britain and Ireland	Conchological Society of Great Britain &amp; Ireland	19980				GB	Newtown	GBIF			Europe	http://hdl.handle.net/2292/28466	Northern Europe
urn:catalog:GBIF:Solenidae:77714831	Solenidae:197	Solen marginatus	Pulteney. 1799	urn:lsid:marinespecies.org:taxname:141546	Animalia	species		present	77714831	PreservedSpecimen	http://data.gbif.org/occurrences/251549571	Conchological Society of Great Britain &amp; Ireland - Mollusc (marine) data for Great Britain and Ireland	Conchological Society of Great Britain &amp; Ireland	19980				GB	Ryde Pier	GBIF			Europe	http://hdl.handle.net/2292/28467	Northern Europe
urn:catalog:GBIF:Solenidae:77715008	Solenidae:198	Solen marginatus	Pulteney. 1799	urn:lsid:marinespecies.org:taxname:141546	Animalia	species		present	77715008	PreservedSpecimen	http://data.gbif.org/occurrences/251549748	Conchological Society of Great Britain &amp; Ireland - Mollusc (marine) data for Great Britain and Ireland	Conchological Society of Great Britain &amp; Ireland	19980				GB	Colwell Bay	GBIF			Europe	http://hdl.handle.net/2292/28468	Northern Europe
urn:catalog:GBIF:Solenidae:77715441	Solenidae:199	Solen marginatus	Pulteney. 1799	urn:lsid:marinespecies.org:taxname:141546	Animalia	species		present	77715441	PreservedSpecimen	http://data.gbif.org/occurrences/251550181	Conchological Society of Great Britain &amp; Ireland - Mollusc (marine) data for Great Britain and Ireland	Conchological Society of Great Britain &amp; Ireland	19980				GB	Quarr,Binstead	GBIF			Europe	http://hdl.handle.net/2292/28469	Northern Europe
urn:catalog:GBIF:Solenidae:77715571	Solenidae:200	Solen marginatus	Pulteney. 1799	urn:lsid:marinespecies.org:taxname:141546	Animalia	species		present	77715571	PreservedSpecimen	http://data.gbif.org/occurrences/251550311	Conchological Society of Great Britain &amp; Ireland - Mollusc (marine) data for Great Britain and Ireland	Conchological Society of Great Britain &amp; Ireland	19980				GB	Woodside	GBIF			Europe	http://hdl.handle.net/2292/28470	Northern Europe
urn:catalog:GBIF:Solenidae:77715601	Solenidae:201	Solen marginatus	Pulteney. 1799	urn:lsid:marinespecies.org:taxname:141546	Animalia	species		present	77715601	PreservedSpecimen	http://data.gbif.org/occurrences/251550341	Conchological Society of Great Britain &amp; Ireland - Mollusc (marine) data for Great Britain and Ireland	Conchological Society of Great Britain &amp; Ireland	19980				GB	Kings Quay	GBIF			Europe	http://hdl.handle.net/2292/28471	Northern Europe
urn:catalog:GBIF:Solenidae:77716089	Solenidae:202	Solen marginatus	Pulteney. 1799	urn:lsid:marinespecies.org:taxname:141546	Animalia	species		present	77716089	PreservedSpecimen	http://data.gbif.org/occurrences/251550829	Conchological Society of Great Britain &amp; Ireland - Mollusc (marine) data for Great Britain and Ireland	For terms and conditions of use please see: http://data.nbn.org.uk/datasetInfo/taxonDataset.jsp?dsKey=GA000321	19982				FR	Port Lajo , Brittany	GBIF			Europe	http://hdl.handle.net/2292/28472	Western Europe
urn:catalog:GBIF:Solenidae:77716089	Solenidae:203	Solen marginatus	Pulteney. 1799	urn:lsid:marinespecies.org:taxname:141546	Animalia	species		present	77716089	PreservedSpecimen	http://data.gbif.org/occurrences/323561712	Conchological Society of Great Britain &amp; Ireland - Mollusc (marine) data for Great Britain and Ireland	Conchological Society of Great Britain &amp; Ireland	19982				FR	Port Lajo , Brittany	GBIF			Europe	http://hdl.handle.net/2292/28473	Western Europe
urn:catalog:GBIF:Solenidae:77716536	Solenidae:204	Solen marginatus	Pulteney. 1799	urn:lsid:marinespecies.org:taxname:141546	Animalia	species		present	77716536	PreservedSpecimen	http://data.gbif.org/occurrences/251551276	Conchological Society of Great Britain &amp; Ireland - Mollusc (marine) data for Great Britain and Ireland	Conchological Society of Great Britain &amp; Ireland	19982				GB	Stokes Bay Gosport, Solent	GBIF			Europe	http://hdl.handle.net/2292/28474	Northern Europe
urn:catalog:GBIF:Solenidae:77716935	Solenidae:205	Solen marginatus	Pulteney. 1799	urn:lsid:marinespecies.org:taxname:141546	Animalia	species		present	77716935	PreservedSpecimen	http://data.gbif.org/occurrences/251551675	Conchological Society of Great Britain &amp; Ireland - Mollusc (marine) data for Great Britain and Ireland	Conchological Society of Great Britain &amp; Ireland	19982				GB	Glyn Gap Bexhill Sussex	GBIF			Europe	http://hdl.handle.net/2292/28475	Northern Europe
urn:catalog:GBIF:Solenidae:77717001	Solenidae:206	Solen marginatus	Pulteney. 1799	urn:lsid:marinespecies.org:taxname:141546	Animalia	species		present	77717001	PreservedSpecimen	http://data.gbif.org/occurrences/251551741	Conchological Society of Great Britain &amp; Ireland - Mollusc (marine) data for Great Britain and Ireland	Conchological Society of Great Britain &amp; Ireland	19982				GB	Winchelsea Beach Sussex	GBIF			Europe	http://hdl.handle.net/2292/28476	Northern Europe
urn:catalog:GBIF:Solenidae:77717042	Solenidae:207	Solen marginatus	Pulteney. 1799	urn:lsid:marinespecies.org:taxname:141546	Animalia	species		present	77717042	PreservedSpecimen	http://data.gbif.org/occurrences/251551782	Conchological Society of Great Britain &amp; Ireland - Mollusc (marine) data for Great Britain and Ireland	Conchological Society of Great Britain &amp; Ireland	19982				GB	Camber Sands Sussex	GBIF			Europe	http://hdl.handle.net/2292/28477	Northern Europe
urn:catalog:GBIF:Solenidae:77717068	Solenidae:208	Solen marginatus	Pulteney. 1799	urn:lsid:marinespecies.org:taxname:141546	Animalia	species		present	77717068	PreservedSpecimen	http://data.gbif.org/occurrences/251551808	Conchological Society of Great Britain &amp; Ireland - Mollusc (marine) data for Great Britain and Ireland	Conchological Society of Great Britain &amp; Ireland	19982				GB	Poole Harbour Dorset	GBIF			Europe	http://hdl.handle.net/2292/28478	Northern Europe
urn:catalog:GBIF:Solenidae:77717082	Solenidae:209	Solen marginatus	Pulteney. 1799	urn:lsid:marinespecies.org:taxname:141546	Animalia	species		present	77717082	PreservedSpecimen	http://data.gbif.org/occurrences/251551822	Conchological Society of Great Britain &amp; Ireland - Mollusc (marine) data for Great Britain and Ireland	Conchological Society of Great Britain &amp; Ireland	19982				GB	Poole Harbour Dorset	GBIF			Europe	http://hdl.handle.net/2292/28479	Northern Europe
urn:catalog:GBIF:Solenidae:77717106	Solenidae:210	Solen marginatus	Pulteney. 1799	urn:lsid:marinespecies.org:taxname:141546	Animalia	species		present	77717106	PreservedSpecimen	http://data.gbif.org/occurrences/251551846	Conchological Society of Great Britain &amp; Ireland - Mollusc (marine) data for Great Britain and Ireland	Conchological Society of Great Britain &amp; Ireland	19982				GB	Sandbanks Polle Dorset	GBIF			Europe	http://hdl.handle.net/2292/28480	Northern Europe
urn:catalog:GBIF:Solenidae:77717135	Solenidae:211	Solen marginatus	Pulteney. 1799	urn:lsid:marinespecies.org:taxname:141546	Animalia	species		present	77717135	PreservedSpecimen	http://data.gbif.org/occurrences/251551875	Conchological Society of Great Britain &amp; Ireland - Mollusc (marine) data for Great Britain and Ireland	Conchological Society of Great Britain &amp; Ireland	19982				GB	East Wittering Selsey Bill Sussex	GBIF			Europe	http://hdl.handle.net/2292/28481	Northern Europe
urn:catalog:GBIF:Solenidae:77717230	Solenidae:212	Solen marginatus	Pulteney. 1799	urn:lsid:marinespecies.org:taxname:141546	Animalia	species		present	77717230	PreservedSpecimen	http://data.gbif.org/occurrences/251551970	Conchological Society of Great Britain &amp; Ireland - Mollusc (marine) data for Great Britain and Ireland	Conchological Society of Great Britain &amp; Ireland	19982				GB	Shell Bay Studland Poole Dorset	GBIF			Europe	http://hdl.handle.net/2292/28482	Northern Europe
urn:catalog:GBIF:Solenidae:77717552	Solenidae:213	Solen marginatus	Pulteney. 1799	urn:lsid:marinespecies.org:taxname:141546	Animalia	species		present	77717552	PreservedSpecimen	http://data.gbif.org/occurrences/251552292	Conchological Society of Great Britain &amp; Ireland - Mollusc (marine) data for Great Britain and Ireland	For terms and conditions of use please see: http://data.nbn.org.uk/datasetInfo/taxonDataset.jsp?dsKey=GA000321	19982				GG	Harbour, Herm	GBIF			Europe	http://hdl.handle.net/2292/28483
urn:catalog:GBIF:Solenidae:77717552	Solenidae:214	Solen marginatus	Pulteney. 1799	urn:lsid:marinespecies.org:taxname:141546	Animalia	species		present	77717552	PreservedSpecimen	http://data.gbif.org/occurrences/323563541	Conchological Society of Great Britain &amp; Ireland - Mollusc (marine) data for Great Britain and Ireland	Conchological Society of Great Britain &amp; Ireland	19982				GG	Harbour, Herm	GBIF			Europe	http://hdl.handle.net/2292/28484
urn:catalog:GBIF:Solenidae:77719356	Solenidae:215	Solen marginatus	Pulteney. 1799	urn:lsid:marinespecies.org:taxname:141546	Animalia	species		present	77719356	PreservedSpecimen	http://data.gbif.org/occurrences/251554096	Conchological Society of Great Britain &amp; Ireland - Mollusc (marine) data for Great Britain and Ireland	Conchological Society of Great Britain &amp; Ireland	19982				GB	Orcombe rocks and point Exmouth	GBIF			Europe	http://hdl.handle.net/2292/28485	Northern Europe
urn:catalog:GBIF:Solenidae:77719490	Solenidae:216	Solen marginatus	Pulteney. 1799	urn:lsid:marinespecies.org:taxname:141546	Animalia	species		present	77719490	PreservedSpecimen	http://data.gbif.org/occurrences/251554230	Conchological Society of Great Britain &amp; Ireland - Mollusc (marine) data for Great Britain and Ireland	For terms and conditions of use please see: http://data.nbn.org.uk/datasetInfo/taxonDataset.jsp?dsKey=GA000321	19982				FR	Ilot StMichel N LesHospitaux Erquy	GBIF			Europe	http://hdl.handle.net/2292/28486	Western Europe
urn:catalog:GBIF:Solenidae:77719490	Solenidae:217	Solen marginatus	Pulteney. 1799	urn:lsid:marinespecies.org:taxname:141546	Animalia	species		present	77719490	PreservedSpecimen	http://data.gbif.org/occurrences/323565950	Conchological Society of Great Britain &amp; Ireland - Mollusc (marine) data for Great Britain and Ireland	Conchological Society of Great Britain &amp; Ireland	19982				FR	Ilot StMichel N LesHospitaux Erquy	GBIF			Europe	http://hdl.handle.net/2292/28487	Western Europe
urn:catalog:GBIF:Solenidae:77719539	Solenidae:218	Solen marginatus	Pulteney. 1799	urn:lsid:marinespecies.org:taxname:141546	Animalia	species		present	77719539	PreservedSpecimen	http://data.gbif.org/occurrences/251554279	Conchological Society of Great Britain &amp; Ireland - Mollusc (marine) data for Great Britain and Ireland	For terms and conditions of use please see: http://data.nbn.org.uk/datasetInfo/taxonDataset.jsp?dsKey=GA000321	19982				FR	Tournemine W Greve des Rosaires	GBIF			Europe	http://hdl.handle.net/2292/28488	Western Europe
urn:catalog:GBIF:Solenidae:77719539	Solenidae:219	Solen marginatus	Pulteney. 1799	urn:lsid:marinespecies.org:taxname:141546	Animalia	species		present	77719539	PreservedSpecimen	http://data.gbif.org/occurrences/323566046	Conchological Society of Great Britain &amp; Ireland - Mollusc (marine) data for Great Britain and Ireland	Conchological Society of Great Britain &amp; Ireland	19982				FR	Tournemine W Greve des Rosaires	GBIF			Europe	http://hdl.handle.net/2292/28489	Western Europe
urn:catalog:GBIF:Solenidae:77720000	Solenidae:220	Solen marginatus	Pulteney. 1799	urn:lsid:marinespecies.org:taxname:141546	Animalia	species		present	77720000	PreservedSpecimen	http://data.gbif.org/occurrences/251554740	Conchological Society of Great Britain &amp; Ireland - Mollusc (marine) data for Great Britain and Ireland	Conchological Society of Great Britain &amp; Ireland	19982				GB	Bracklesham	GBIF			Europe	http://hdl.handle.net/2292/28490	Northern Europe
urn:catalog:GBIF:Solenidae:77721776	Solenidae:221	Solen marginatus	Pulteney. 1799	urn:lsid:marinespecies.org:taxname:141546	Animalia	species		present	77721776	PreservedSpecimen	http://data.gbif.org/occurrences/251556516	Conchological Society of Great Britain &amp; Ireland - Mollusc (marine) data for Great Britain and Ireland	Conchological Society of Great Britain &amp; Ireland	19982				GB	various Dorset see Notes	GBIF			Europe	http://hdl.handle.net/2292/28491	Northern Europe
urn:catalog:GBIF:Solenidae:77722324	Solenidae:222	Solen marginatus	Pulteney. 1799	urn:lsid:marinespecies.org:taxname:141546	Animalia	species		present	77722324	PreservedSpecimen	http://data.gbif.org/occurrences/251557064	Conchological Society of Great Britain &amp; Ireland - Mollusc (marine) data for Great Britain and Ireland	Conchological Society of Great Britain &amp; Ireland	19982				GB	Weymouth Beach	GBIF			Europe	http://hdl.handle.net/2292/28492	Northern Europe
urn:catalog:GBIF:Solenidae:77723618	Solenidae:223	Solen marginatus	Pulteney. 1799	urn:lsid:marinespecies.org:taxname:141546	Animalia	species		present	77723618	PreservedSpecimen	http://data.gbif.org/occurrences/251558358	Conchological Society of Great Britain &amp; Ireland - Mollusc (marine) data for Great Britain and Ireland	Conchological Society of Great Britain &amp; Ireland	19982				GB	Kimmeridge Bay	GBIF			Europe	http://hdl.handle.net/2292/28493	Northern Europe
urn:catalog:GBIF:Solenidae:77725200	Solenidae:224	Solen marginatus	Pulteney. 1799	urn:lsid:marinespecies.org:taxname:141546	Animalia	species		present	77725200	PreservedSpecimen	http://data.gbif.org/occurrences/251559940	Conchological Society of Great Britain &amp; Ireland - Mollusc (marine) data for Great Britain and Ireland	For terms and conditions of use please see: http://data.nbn.org.uk/datasetInfo/taxonDataset.jsp?dsKey=GA000321	19982				FR	Port Larjo	GBIF			Europe	http://hdl.handle.net/2292/28494	Western Europe
urn:catalog:GBIF:Solenidae:77725200	Solenidae:225	Solen marginatus	Pulteney. 1799	urn:lsid:marinespecies.org:taxname:141546	Animalia	species		present	77725200	PreservedSpecimen	http://data.gbif.org/occurrences/323571702	Conchological Society of Great Britain &amp; Ireland - Mollusc (marine) data for Great Britain and Ireland	Conchological Society of Great Britain &amp; Ireland	19982				FR	Port Larjo	GBIF			Europe	http://hdl.handle.net/2292/28495	Western Europe
urn:catalog:GBIF:Solenidae:77725265	Solenidae:226	Solen marginatus	Pulteney. 1799	urn:lsid:marinespecies.org:taxname:141546	Animalia	species		present	77725265	PreservedSpecimen	http://data.gbif.org/occurrences/251560005	Conchological Society of Great Britain &amp; Ireland - Mollusc (marine) data for Great Britain and Ireland	Conchological Society of Great Britain &amp; Ireland	19983				GB	English Channel Station 19	GBIF			Europe	http://hdl.handle.net/2292/28496	Northern Europe
urn:catalog:GBIF:Solenidae:77725267	Solenidae:227	Solen marginatus	Pulteney. 1799	urn:lsid:marinespecies.org:taxname:141546	Animalia	species		present	77725267	PreservedSpecimen	http://data.gbif.org/occurrences/251560007	Conchological Society of Great Britain &amp; Ireland - Mollusc (marine) data for Great Britain and Ireland	Conchological Society of Great Britain &amp; Ireland	19983				GB	English Channel Station 34	GBIF			Europe	http://hdl.handle.net/2292/28497	Northern Europe
urn:catalog:GBIF:Solenidae:77725268	Solenidae:228	Solen marginatus	Pulteney. 1799	urn:lsid:marinespecies.org:taxname:141546	Animalia	species		present	77725268	PreservedSpecimen	http://data.gbif.org/occurrences/251560008	Conchological Society of Great Britain &amp; Ireland - Mollusc (marine) data for Great Britain and Ireland	Conchological Society of Great Britain &amp; Ireland	19983				GB	English Channel Station 35	GBIF			Europe	http://hdl.handle.net/2292/28498	Northern Europe
urn:catalog:GBIF:Solenidae:77725536	Solenidae:229	Solen marginatus	Pulteney. 1799	urn:lsid:marinespecies.org:taxname:141546	Animalia	species		present	77725536	PreservedSpecimen	http://data.gbif.org/occurrences/251560276	Conchological Society of Great Britain &amp; Ireland - Mollusc (marine) data for Great Britain and Ireland	Conchological Society of Great Britain &amp; Ireland	19982				GB	Camber Sands Kent	GBIF			Europe	http://hdl.handle.net/2292/28499	Northern Europe
urn:catalog:GBIF:Solenidae:77725554	Solenidae:230	Solen marginatus	Pulteney. 1799	urn:lsid:marinespecies.org:taxname:141546	Animalia	species		present	77725554	PreservedSpecimen	http://data.gbif.org/occurrences/251560294	Conchological Society of Great Britain &amp; Ireland - Mollusc (marine) data for Great Britain and Ireland	Conchological Society of Great Britain &amp; Ireland	19982				GB	Camber Sands	GBIF			Europe	http://hdl.handle.net/2292/28500	Northern Europe
urn:catalog:GBIF:Solenidae:77725868	Solenidae:231	Solen marginatus	Pulteney. 1799	urn:lsid:marinespecies.org:taxname:141546	Animalia	species		present	77725868	PreservedSpecimen	http://data.gbif.org/occurrences/251560608	Conchological Society of Great Britain &amp; Ireland - Mollusc (marine) data for Great Britain and Ireland	Conchological Society of Great Britain &amp; Ireland	19982				GB	coast Hythe to Seabrook	GBIF			Europe	http://hdl.handle.net/2292/28501	Northern Europe
urn:catalog:GBIF:Solenidae:77725888	Solenidae:232	Solen marginatus	Pulteney. 1799	urn:lsid:marinespecies.org:taxname:141546	Animalia	species		present	77725888	PreservedSpecimen	http://data.gbif.org/occurrences/251560628	Conchological Society of Great Britain &amp; Ireland - Mollusc (marine) data for Great Britain and Ireland	Conchological Society of Great Britain &amp; Ireland	19982				GB	Hythe to Sandgate	GBIF			Europe	http://hdl.handle.net/2292/28502	Northern Europe
urn:catalog:GBIF:Solenidae:77725940	Solenidae:233	Solen marginatus	Pulteney. 1799	urn:lsid:marinespecies.org:taxname:141546	Animalia	species		present	77725940	PreservedSpecimen	http://data.gbif.org/occurrences/251560680	Conchological Society of Great Britain &amp; Ireland - Mollusc (marine) data for Great Britain and Ireland	Conchological Society of Great Britain &amp; Ireland	19982				GB	Lade Halt to Littlestone-on-Sea	GBIF			Europe	http://hdl.handle.net/2292/28503	Northern Europe
urn:catalog:GBIF:Solenidae:77725962	Solenidae:234	Solen marginatus	Pulteney. 1799	urn:lsid:marinespecies.org:taxname:141546	Animalia	species		present	77725962	PreservedSpecimen	http://data.gbif.org/occurrences/251560702	Conchological Society of Great Britain &amp; Ireland - Mollusc (marine) data for Great Britain and Ireland	Conchological Society of Great Britain &amp; Ireland	19982				GB	Dimchurch Kent	GBIF			Europe	http://hdl.handle.net/2292/28504	Northern Europe
urn:catalog:GBIF:Solenidae:77726072	Solenidae:235	Solen marginatus	Pulteney. 1799	urn:lsid:marinespecies.org:taxname:141546	Animalia	species		present	77726072	PreservedSpecimen	http://data.gbif.org/occurrences/251560812	Conchological Society of Great Britain &amp; Ireland - Mollusc (marine) data for Great Britain and Ireland	Conchological Society of Great Britain &amp; Ireland	19982				GB	Camber Sands	GBIF			Europe	http://hdl.handle.net/2292/28505	Northern Europe
urn:catalog:GBIF:Solenidae:77726087	Solenidae:236	Solen marginatus	Pulteney. 1799	urn:lsid:marinespecies.org:taxname:141546	Animalia	species		present	77726087	PreservedSpecimen	http://data.gbif.org/occurrences/251560827	Conchological Society of Great Britain &amp; Ireland - Mollusc (marine) data for Great Britain and Ireland	Conchological Society of Great Britain &amp; Ireland	19982				GB	Camber Sands	GBIF			Europe	http://hdl.handle.net/2292/28506	Northern Europe
urn:catalog:GBIF:Solenidae:77726138	Solenidae:237	Solen marginatus	Pulteney. 1799	urn:lsid:marinespecies.org:taxname:141546	Animalia	species		present	77726138	PreservedSpecimen	http://data.gbif.org/occurrences/251560878	Conchological Society of Great Britain &amp; Ireland - Mollusc (marine) data for Great Britain and Ireland	Conchological Society of Great Britain &amp; Ireland	19982				GB	Camber Sussex	GBIF			Europe	http://hdl.handle.net/2292/28507	Northern Europe
urn:catalog:GBIF:Solenidae:77726197	Solenidae:238	Solen marginatus	Pulteney. 1799	urn:lsid:marinespecies.org:taxname:141546	Animalia	species		present	77726197	PreservedSpecimen	http://data.gbif.org/occurrences/251560937	Conchological Society of Great Britain &amp; Ireland - Mollusc (marine) data for Great Britain and Ireland	Conchological Society of Great Britain &amp; Ireland	19982				GB	Camber Sussex	GBIF			Europe	http://hdl.handle.net/2292/28508	Northern Europe
urn:catalog:GBIF:Solenidae:77726259	Solenidae:239	Solen marginatus	Pulteney. 1799	urn:lsid:marinespecies.org:taxname:141546	Animalia	species		present	77726259	PreservedSpecimen	http://data.gbif.org/occurrences/251560999	Conchological Society of Great Britain &amp; Ireland - Mollusc (marine) data for Great Britain and Ireland	Conchological Society of Great Britain &amp; Ireland	19982				GB	Camber Sussex	GBIF			Europe	http://hdl.handle.net/2292/28509	Northern Europe
urn:catalog:GBIF:Solenidae:77726262	Solenidae:240	Solen marginatus	Pulteney. 1799	urn:lsid:marinespecies.org:taxname:141546	Animalia	species		present	77726262	PreservedSpecimen	http://data.gbif.org/occurrences/251561002	Conchological Society of Great Britain &amp; Ireland - Mollusc (marine) data for Great Britain and Ireland	Conchological Society of Great Britain &amp; Ireland	19982				GB	E. of Brighton	GBIF			Europe	http://hdl.handle.net/2292/28510	Northern Europe
urn:catalog:GBIF:Solenidae:77726307	Solenidae:241	Solen marginatus	Pulteney. 1799	urn:lsid:marinespecies.org:taxname:141546	Animalia	species		present	77726307	PreservedSpecimen	http://data.gbif.org/occurrences/251561047	Conchological Society of Great Britain &amp; Ireland - Mollusc (marine) data for Great Britain and Ireland	Conchological Society of Great Britain &amp; Ireland	19982				GB	Camber Sands Sussex	GBIF			Europe	http://hdl.handle.net/2292/28511	Northern Europe
urn:catalog:GBIF:Solenidae:77726363	Solenidae:242	Solen marginatus	Pulteney. 1799	urn:lsid:marinespecies.org:taxname:141546	Animalia	species		present	77726363	PreservedSpecimen	http://data.gbif.org/occurrences/251561103	Conchological Society of Great Britain &amp; Ireland - Mollusc (marine) data for Great Britain and Ireland	Conchological Society of Great Britain &amp; Ireland	19982				GB	W side R Rother Rye	GBIF			Europe	http://hdl.handle.net/2292/28512	Northern Europe
urn:catalog:GBIF:Solenidae:77726388	Solenidae:243	Solen marginatus	Pulteney. 1799	urn:lsid:marinespecies.org:taxname:141546	Animalia	species		present	77726388	PreservedSpecimen	http://data.gbif.org/occurrences/251561128	Conchological Society of Great Britain &amp; Ireland - Mollusc (marine) data for Great Britain and Ireland	Conchological Society of Great Britain &amp; Ireland	19982				GB	W side of R Rother towards Winchelsea	GBIF			Europe	http://hdl.handle.net/2292/28513	Northern Europe
urn:catalog:GBIF:Solenidae:77726447	Solenidae:244	Solen marginatus	Pulteney. 1799	urn:lsid:marinespecies.org:taxname:141546	Animalia	species		present	77726447	PreservedSpecimen	http://data.gbif.org/occurrences/251561187	Conchological Society of Great Britain &amp; Ireland - Mollusc (marine) data for Great Britain and Ireland	Conchological Society of Great Britain &amp; Ireland	19982				GB	Hastings	GBIF			Europe	http://hdl.handle.net/2292/28514	Northern Europe
urn:catalog:GBIF:Solenidae:77726560	Solenidae:245	Solen marginatus	Pulteney. 1799	urn:lsid:marinespecies.org:taxname:141546	Animalia	species		present	77726560	PreservedSpecimen	http://data.gbif.org/occurrences/251561300	Conchological Society of Great Britain &amp; Ireland - Mollusc (marine) data for Great Britain and Ireland	Conchological Society of Great Britain &amp; Ireland	19982				GB	Rye Bay Sussex	GBIF			Europe	http://hdl.handle.net/2292/28515	Northern Europe
urn:catalog:GBIF:Solenidae:77726627	Solenidae:246	Solen marginatus	Pulteney. 1799	urn:lsid:marinespecies.org:taxname:141546	Animalia	species		present	77726627	PreservedSpecimen	http://data.gbif.org/occurrences/251561367	Conchological Society of Great Britain &amp; Ireland - Mollusc (marine) data for Great Britain and Ireland	Conchological Society of Great Britain &amp; Ireland	19982				GB	Cliff End 1 mile NE of Fairlight	GBIF			Europe	http://hdl.handle.net/2292/28516	Northern Europe
urn:catalog:GBIF:Solenidae:77726656	Solenidae:247	Solen marginatus	Pulteney. 1799	urn:lsid:marinespecies.org:taxname:141546	Animalia	species		present	77726656	PreservedSpecimen	http://data.gbif.org/occurrences/251561396	Conchological Society of Great Britain &amp; Ireland - Mollusc (marine) data for Great Britain and Ireland	Conchological Society of Great Britain &amp; Ireland	19982				GB	Cliff End Sussex	GBIF			Europe	http://hdl.handle.net/2292/28517	Northern Europe
urn:catalog:GBIF:Solenidae:77726686	Solenidae:248	Solen marginatus	Pulteney. 1799	urn:lsid:marinespecies.org:taxname:141546	Animalia	species		present	77726686	PreservedSpecimen	http://data.gbif.org/occurrences/251561426	Conchological Society of Great Britain &amp; Ireland - Mollusc (marine) data for Great Britain and Ireland	Conchological Society of Great Britain &amp; Ireland	19982				GB	Cliff End Sussex	GBIF			Europe	http://hdl.handle.net/2292/28518	Northern Europe
urn:catalog:GBIF:Solenidae:77726934	Solenidae:249	Solen marginatus	Pulteney. 1799	urn:lsid:marinespecies.org:taxname:141546	Animalia	species		present	77726934	PreservedSpecimen	http://data.gbif.org/occurrences/251561674	Conchological Society of Great Britain &amp; Ireland - Mollusc (marine) data for Great Britain and Ireland	Conchological Society of Great Britain &amp; Ireland	19982				GB	Pevensey Bay to Normans Bay	GBIF			Europe	http://hdl.handle.net/2292/28519	Northern Europe
urn:catalog:GBIF:Solenidae:77726967	Solenidae:250	Solen marginatus	Pulteney. 1799	urn:lsid:marinespecies.org:taxname:141546	Animalia	species		present	77726967	PreservedSpecimen	http://data.gbif.org/occurrences/251561707	Conchological Society of Great Britain &amp; Ireland - Mollusc (marine) data for Great Britain and Ireland	Conchological Society of Great Britain &amp; Ireland	19982				GB	Normans Bay & 1 mile East	GBIF			Europe	http://hdl.handle.net/2292/28520	Northern Europe
urn:catalog:GBIF:Solenidae:77727116	Solenidae:251	Solen marginatus	Pulteney. 1799	urn:lsid:marinespecies.org:taxname:141546	Animalia	species		present	77727116	PreservedSpecimen	http://data.gbif.org/occurrences/251561856	Conchological Society of Great Britain &amp; Ireland - Mollusc (marine) data for Great Britain and Ireland	Conchological Society of Great Britain &amp; Ireland	19982				GB	Bexhill	GBIF			Europe	http://hdl.handle.net/2292/28521	Northern Europe
urn:catalog:GBIF:Solenidae:77727136	Solenidae:252	Solen marginatus	Pulteney. 1799	urn:lsid:marinespecies.org:taxname:141546	Animalia	species		present	77727136	PreservedSpecimen	http://data.gbif.org/occurrences/251561876	Conchological Society of Great Britain &amp; Ireland - Mollusc (marine) data for Great Britain and Ireland	Conchological Society of Great Britain &amp; Ireland	19982				GB	Bexhill	GBIF			Europe	http://hdl.handle.net/2292/28522	Northern Europe
urn:catalog:GBIF:Solenidae:77727156	Solenidae:253	Solen marginatus	Pulteney. 1799	urn:lsid:marinespecies.org:taxname:141546	Animalia	species		present	77727156	PreservedSpecimen	http://data.gbif.org/occurrences/251561896	Conchological Society of Great Britain &amp; Ireland - Mollusc (marine) data for Great Britain and Ireland	Conchological Society of Great Britain &amp; Ireland	19982				GB	Bexhill	GBIF			Europe	http://hdl.handle.net/2292/28523	Northern Europe
urn:catalog:GBIF:Solenidae:77727180	Solenidae:254	Solen marginatus	Pulteney. 1799	urn:lsid:marinespecies.org:taxname:141546	Animalia	species		present	77727180	PreservedSpecimen	http://data.gbif.org/occurrences/251561920	Conchological Society of Great Britain &amp; Ireland - Mollusc (marine) data for Great Britain and Ireland	Conchological Society of Great Britain &amp; Ireland	19982				GB	Cooden Beach to Bexhill	GBIF			Europe	http://hdl.handle.net/2292/28524	Northern Europe
urn:catalog:GBIF:Solenidae:77727208	Solenidae:255	Solen marginatus	Pulteney. 1799	urn:lsid:marinespecies.org:taxname:141546	Animalia	species		present	77727208	PreservedSpecimen	http://data.gbif.org/occurrences/251561948	Conchological Society of Great Britain &amp; Ireland - Mollusc (marine) data for Great Britain and Ireland	Conchological Society of Great Britain &amp; Ireland	19982				GB	Cooden Beach Sussex	GBIF			Europe	http://hdl.handle.net/2292/28525	Northern Europe
urn:catalog:GBIF:Solenidae:77727279	Solenidae:256	Solen marginatus	Pulteney. 1799	urn:lsid:marinespecies.org:taxname:141546	Animalia	species		present	77727279	PreservedSpecimen	http://data.gbif.org/occurrences/251562019	Conchological Society of Great Britain &amp; Ireland - Mollusc (marine) data for Great Britain and Ireland	Conchological Society of Great Britain &amp; Ireland	19982				GB	East of Glyne Gap Sussex	GBIF			Europe	http://hdl.handle.net/2292/28526	Northern Europe
urn:catalog:GBIF:Solenidae:77727341	Solenidae:257	Solen marginatus	Pulteney. 1799	urn:lsid:marinespecies.org:taxname:141546	Animalia	species		present	77727341	PreservedSpecimen	http://data.gbif.org/occurrences/251562081	Conchological Society of Great Britain &amp; Ireland - Mollusc (marine) data for Great Britain and Ireland	Conchological Society of Great Britain &amp; Ireland	19982				GB	bet. Pevensey Bay & Beachlands	GBIF			Europe	http://hdl.handle.net/2292/28527	Northern Europe
urn:catalog:GBIF:Solenidae:77727467	Solenidae:258	Solen marginatus	Pulteney. 1799	urn:lsid:marinespecies.org:taxname:141546	Animalia	species		present	77727467	PreservedSpecimen	http://data.gbif.org/occurrences/251562207	Conchological Society of Great Britain &amp; Ireland - Mollusc (marine) data for Great Britain and Ireland	Conchological Society of Great Britain &amp; Ireland	19982				GB	Eastbourne area see Notes	GBIF			Europe	http://hdl.handle.net/2292/28528	Northern Europe
urn:catalog:GBIF:Solenidae:77727763	Solenidae:259	Solen marginatus	Pulteney. 1799	urn:lsid:marinespecies.org:taxname:141546	Animalia	species		present	77727763	PreservedSpecimen	http://data.gbif.org/occurrences/251562503	Conchological Society of Great Britain &amp; Ireland - Mollusc (marine) data for Great Britain and Ireland	Conchological Society of Great Britain &amp; Ireland	19982				GB	Sussex	GBIF			Europe	http://hdl.handle.net/2292/28529	Northern Europe
urn:catalog:GBIF:Solenidae:77729817	Solenidae:260	Solen marginatus	Pulteney. 1799	urn:lsid:marinespecies.org:taxname:141546	Animalia	species		present	77729817	PreservedSpecimen	http://data.gbif.org/occurrences/251564557	Conchological Society of Great Britain &amp; Ireland - Mollusc (marine) data for Great Britain and Ireland	Conchological Society of Great Britain &amp; Ireland	19982				GB	Haul 5, EastChannel	GBIF			Europe	http://hdl.handle.net/2292/28530	Northern Europe
urn:catalog:GBIF:Solenidae:77730223	Solenidae:261	Solen marginatus	Pulteney. 1799	urn:lsid:marinespecies.org:taxname:141546	Animalia	species		present	77730223	PreservedSpecimen	http://data.gbif.org/occurrences/251564963	Conchological Society of Great Britain &amp; Ireland - Mollusc (marine) data for Great Britain and Ireland	Conchological Society of Great Britain &amp; Ireland	19982				GB	Pevensey Bay Sussex	GBIF			Europe	http://hdl.handle.net/2292/28531	Northern Europe
urn:catalog:GBIF:Solenidae:77730290	Solenidae:262	Solen marginatus	Pulteney. 1799	urn:lsid:marinespecies.org:taxname:141546	Animalia	species		present	77730290	PreservedSpecimen	http://data.gbif.org/occurrences/251565030	Conchological Society of Great Britain &amp; Ireland - Mollusc (marine) data for Great Britain and Ireland	Conchological Society of Great Britain &amp; Ireland	19982				GB	Studland Bay Dorset	GBIF			Europe	http://hdl.handle.net/2292/28532	Northern Europe
urn:catalog:GBIF:Solenidae:77730319	Solenidae:263	Solen marginatus	Pulteney. 1799	urn:lsid:marinespecies.org:taxname:141546	Animalia	species		present	77730319	PreservedSpecimen	http://data.gbif.org/occurrences/251565059	Conchological Society of Great Britain &amp; Ireland - Mollusc (marine) data for Great Britain and Ireland	Conchological Society of Great Britain &amp; Ireland	19982				GB	Hayling Island Hampshire	GBIF			Europe	http://hdl.handle.net/2292/28533	Northern Europe
urn:catalog:GBIF:Solenidae:77730389	Solenidae:264	Solen marginatus	Pulteney. 1799	urn:lsid:marinespecies.org:taxname:141546	Animalia	species		present	77730389	PreservedSpecimen	http://data.gbif.org/occurrences/251565129	Conchological Society of Great Britain &amp; Ireland - Mollusc (marine) data for Great Britain and Ireland	Conchological Society of Great Britain &amp; Ireland	19982				GB	Stokes Bay Gospsort Hants	GBIF			Europe	http://hdl.handle.net/2292/28534	Northern Europe
urn:catalog:GBIF:Solenidae:77730473	Solenidae:265	Solen marginatus	Pulteney. 1799	urn:lsid:marinespecies.org:taxname:141546	Animalia	species		present	77730473	PreservedSpecimen	http://data.gbif.org/occurrences/251565213	Conchological Society of Great Britain &amp; Ireland - Mollusc (marine) data for Great Britain and Ireland	Conchological Society of Great Britain &amp; Ireland	19982				GB	The Solent Hampshire Stokes Bay Gosport	GBIF			Europe	http://hdl.handle.net/2292/28535	Northern Europe
urn:catalog:GBIF:Solenidae:77730498	Solenidae:266	Solen marginatus	Pulteney. 1799	urn:lsid:marinespecies.org:taxname:141546	Animalia	species		present	77730498	PreservedSpecimen	http://data.gbif.org/occurrences/251565238	Conchological Society of Great Britain &amp; Ireland - Mollusc (marine) data for Great Britain and Ireland	Conchological Society of Great Britain &amp; Ireland	19982				GB	Brackelsham Bay Sussex	GBIF			Europe	http://hdl.handle.net/2292/28536	Northern Europe
urn:catalog:GBIF:Solenidae:77730597	Solenidae:267	Solen marginatus	Pulteney. 1799	urn:lsid:marinespecies.org:taxname:141546	Animalia	species		present	77730597	PreservedSpecimen	http://data.gbif.org/occurrences/251565337	Conchological Society of Great Britain &amp; Ireland - Mollusc (marine) data for Great Britain and Ireland	Conchological Society of Great Britain &amp; Ireland	19982				GB	Bracklesham Bay Sussex	GBIF			Europe	http://hdl.handle.net/2292/28537	Northern Europe
urn:catalog:GBIF:Solenidae:77731500	Solenidae:268	Solen marginatus	Pulteney. 1799	urn:lsid:marinespecies.org:taxname:141546	Animalia	species		present	77731500	PreservedSpecimen	http://data.gbif.org/occurrences/251566240	Conchological Society of Great Britain &amp; Ireland - Mollusc (marine) data for Great Britain and Ireland	For terms and conditions of use please see: http://data.nbn.org.uk/datasetInfo/taxonDataset.jsp?dsKey=GA000321	19982				FR	St Aubins bay Western End	GBIF			Europe	http://hdl.handle.net/2292/28538
urn:catalog:GBIF:Solenidae:77731500	Solenidae:269	Solen marginatus	Pulteney. 1799	urn:lsid:marinespecies.org:taxname:141546	Animalia	species		present	77731500	PreservedSpecimen	http://data.gbif.org/occurrences/323579194	Conchological Society of Great Britain &amp; Ireland - Mollusc (marine) data for Great Britain and Ireland	Conchological Society of Great Britain &amp; Ireland	19982				FR	St Aubins bay Western End	GBIF			Europe	http://hdl.handle.net/2292/28539
urn:catalog:GBIF:Solenidae:77731539	Solenidae:270	Solen marginatus	Pulteney. 1799	urn:lsid:marinespecies.org:taxname:141546	Animalia	species		present	77731539	PreservedSpecimen	http://data.gbif.org/occurrences/251566279	Conchological Society of Great Britain &amp; Ireland - Mollusc (marine) data for Great Britain and Ireland	Conchological Society of Great Britain &amp; Ireland	19982				GB	Camber Sands East Sussex	GBIF			Europe	http://hdl.handle.net/2292/28540	Northern Europe
urn:catalog:GBIF:Solenidae:77731598	Solenidae:271	Solen marginatus	Pulteney. 1799	urn:lsid:marinespecies.org:taxname:141546	Animalia	species		present	77731598	PreservedSpecimen	http://data.gbif.org/occurrences/251566338	Conchological Society of Great Britain &amp; Ireland - Mollusc (marine) data for Great Britain and Ireland	Conchological Society of Great Britain &amp; Ireland	19982				GB	North Shore of Poole Harbour Dorset	GBIF			Europe	http://hdl.handle.net/2292/28541	Northern Europe
urn:catalog:GBIF:Solenidae:77732174	Solenidae:272	Solen marginatus	Pulteney. 1799	urn:lsid:marinespecies.org:taxname:141546	Animalia	species		present	77732174	PreservedSpecimen	http://data.gbif.org/occurrences/251566914	Conchological Society of Great Britain &amp; Ireland - Mollusc (marine) data for Great Britain and Ireland	Conchological Society of Great Britain &amp; Ireland	19982				GB	Brancaster Beach Norfolk	GBIF			Europe	http://hdl.handle.net/2292/28542	Northern Europe
urn:catalog:GBIF:Solenidae:77732238	Solenidae:273	Solen marginatus	Pulteney. 1799	urn:lsid:marinespecies.org:taxname:141546	Animalia	species		present	77732238	PreservedSpecimen	http://data.gbif.org/occurrences/251566978	Conchological Society of Great Britain &amp; Ireland - Mollusc (marine) data for Great Britain and Ireland	Conchological Society of Great Britain &amp; Ireland	19982				GB	Low Newton by the Sea Northumberland	GBIF			Europe	http://hdl.handle.net/2292/28543	Northern Europe
urn:catalog:GBIF:Solenidae:77732275	Solenidae:274	Solen marginatus	Pulteney. 1799	urn:lsid:marinespecies.org:taxname:141546	Animalia	species		present	77732275	PreservedSpecimen	http://data.gbif.org/occurrences/251567015	Conchological Society of Great Britain &amp; Ireland - Mollusc (marine) data for Great Britain and Ireland	Conchological Society of Great Britain &amp; Ireland	19982				GB	Saundersfoot	GBIF			Europe	http://hdl.handle.net/2292/28544	Northern Europe
urn:catalog:GBIF:Solenidae:77732916	Solenidae:275	Solen marginatus	Pulteney. 1799	urn:lsid:marinespecies.org:taxname:141546	Animalia	species		present	77732916	PreservedSpecimen	http://data.gbif.org/occurrences/251567656	Conchological Society of Great Britain &amp; Ireland - Mollusc (marine) data for Great Britain and Ireland	Conchological Society of Great Britain &amp; Ireland	19982				GB	Camber Sands	GBIF			Europe	http://hdl.handle.net/2292/28545	Northern Europe
urn:catalog:GBIF:Solenidae:77733541	Solenidae:276	Solen marginatus	Pulteney. 1799	urn:lsid:marinespecies.org:taxname:141546	Animalia	species		present	77733541	PreservedSpecimen	http://data.gbif.org/occurrences/251568281	Conchological Society of Great Britain &amp; Ireland - Mollusc (marine) data for Great Britain and Ireland	Conchological Society of Great Britain &amp; Ireland	19982				GB	Camber Sands	GBIF			Europe	http://hdl.handle.net/2292/28546	Northern Europe
urn:catalog:GBIF:Solenidae:77735208	Solenidae:277	Solen marginatus	Pulteney. 1799	urn:lsid:marinespecies.org:taxname:141546	Animalia	species		present	77735208	PreservedSpecimen	http://data.gbif.org/occurrences/251569948	Conchological Society of Great Britain &amp; Ireland - Mollusc (marine) data for Great Britain and Ireland	For terms and conditions of use please see: http://data.nbn.org.uk/datasetInfo/taxonDataset.jsp?dsKey=GA000321	19982				FR	Port-Mer N of Concale N side of bay	GBIF			Europe	http://hdl.handle.net/2292/28547	Western Europe
urn:catalog:GBIF:Solenidae:77735208	Solenidae:278	Solen marginatus	Pulteney. 1799	urn:lsid:marinespecies.org:taxname:141546	Animalia	species		present	77735208	PreservedSpecimen	http://data.gbif.org/occurrences/323583165	Conchological Society of Great Britain &amp; Ireland - Mollusc (marine) data for Great Britain and Ireland	Conchological Society of Great Britain &amp; Ireland	19982				FR	Port-Mer N of Concale N side of bay	GBIF			Europe	http://hdl.handle.net/2292/28548	Western Europe
urn:catalog:GBIF:Solenidae:77735272	Solenidae:279	Solen marginatus	Pulteney. 1799	urn:lsid:marinespecies.org:taxname:141546	Animalia	species		present	77735272	PreservedSpecimen	http://data.gbif.org/occurrences/251570012	Conchological Society of Great Britain &amp; Ireland - Mollusc (marine) data for Great Britain and Ireland	For terms and conditions of use please see: http://data.nbn.org.uk/datasetInfo/taxonDataset.jsp?dsKey=GA000321	19982				FR	Port-Mer N of Concale S side of bay	GBIF			Europe	http://hdl.handle.net/2292/28549	Western Europe
urn:catalog:GBIF:Solenidae:77735272	Solenidae:280	Solen marginatus	Pulteney. 1799	urn:lsid:marinespecies.org:taxname:141546	Animalia	species		present	77735272	PreservedSpecimen	http://data.gbif.org/occurrences/323583290	Conchological Society of Great Britain &amp; Ireland - Mollusc (marine) data for Great Britain and Ireland	Conchological Society of Great Britain &amp; Ireland	19982				FR	Port-Mer N of Concale S side of bay	GBIF			Europe	http://hdl.handle.net/2292/28550	Western Europe
urn:catalog:GBIF:Solenidae:77735391	Solenidae:281	Solen marginatus	Pulteney. 1799	urn:lsid:marinespecies.org:taxname:141546	Animalia	species		present	77735391	PreservedSpecimen	http://data.gbif.org/occurrences/251570131	Conchological Society of Great Britain &amp; Ireland - Mollusc (marine) data for Great Britain and Ireland	For terms and conditions of use please see: http://data.nbn.org.uk/datasetInfo/taxonDataset.jsp?dsKey=GA000321	19982				FR	Royal Yacht Club St Aubins Bay Jersey	GBIF			Europe	http://hdl.handle.net/2292/28551
urn:catalog:GBIF:Solenidae:77735391	Solenidae:282	Solen marginatus	Pulteney. 1799	urn:lsid:marinespecies.org:taxname:141546	Animalia	species		present	77735391	PreservedSpecimen	http://data.gbif.org/occurrences/323583514	Conchological Society of Great Britain &amp; Ireland - Mollusc (marine) data for Great Britain and Ireland	Conchological Society of Great Britain &amp; Ireland	19982				FR	Royal Yacht Club St Aubins Bay Jersey	GBIF			Europe	http://hdl.handle.net/2292/28552
urn:catalog:GBIF:Solenidae:77735632	Solenidae:283	Solen marginatus	Pulteney. 1799	urn:lsid:marinespecies.org:taxname:141546	Animalia	species		present	77735632	PreservedSpecimen	http://data.gbif.org/occurrences/251570372	Conchological Society of Great Britain &amp; Ireland - Mollusc (marine) data for Great Britain and Ireland	For terms and conditions of use please see: http://data.nbn.org.uk/datasetInfo/taxonDataset.jsp?dsKey=GA000321	19982				FR	St Quay-Portrieux	GBIF			Europe	http://hdl.handle.net/2292/28553	Western Europe
urn:catalog:GBIF:Solenidae:77735632	Solenidae:284	Solen marginatus	Pulteney. 1799	urn:lsid:marinespecies.org:taxname:141546	Animalia	species		present	77735632	PreservedSpecimen	http://data.gbif.org/occurrences/323583993	Conchological Society of Great Britain &amp; Ireland - Mollusc (marine) data for Great Britain and Ireland	Conchological Society of Great Britain &amp; Ireland	19982				FR	St Quay-Portrieux	GBIF			Europe	http://hdl.handle.net/2292/28554	Western Europe
urn:catalog:GBIF:Solenidae:77735793	Solenidae:285	Solen marginatus	Pulteney. 1799	urn:lsid:marinespecies.org:taxname:141546	Animalia	species		present	77735793	PreservedSpecimen	http://data.gbif.org/occurrences/251570533	Conchological Society of Great Britain &amp; Ireland - Mollusc (marine) data for Great Britain and Ireland	Conchological Society of Great Britain &amp; Ireland	19982				GB	Stokes Bay Gosport	GBIF			Europe	http://hdl.handle.net/2292/28555	Northern Europe
urn:catalog:GBIF:Solenidae:77735918	Solenidae:286	Solen marginatus	Pulteney. 1799	urn:lsid:marinespecies.org:taxname:141546	Animalia	species		present	77735918	PreservedSpecimen	http://data.gbif.org/occurrences/251570658	Conchological Society of Great Britain &amp; Ireland - Mollusc (marine) data for Great Britain and Ireland	For terms and conditions of use please see: http://data.nbn.org.uk/datasetInfo/taxonDataset.jsp?dsKey=GA000321	19982				FR	Pte du Chevet Ile de la Colombrere	GBIF			Europe	http://hdl.handle.net/2292/28556	Western Europe
urn:catalog:GBIF:Solenidae:77735918	Solenidae:287	Solen marginatus	Pulteney. 1799	urn:lsid:marinespecies.org:taxname:141546	Animalia	species		present	77735918	PreservedSpecimen	http://data.gbif.org/occurrences/323584481	Conchological Society of Great Britain &amp; Ireland - Mollusc (marine) data for Great Britain and Ireland	Conchological Society of Great Britain &amp; Ireland	19982				FR	Pte du Chevet Ile de la Colombrere	GBIF			Europe	http://hdl.handle.net/2292/28557	Western Europe
urn:catalog:GBIF:Solenidae:77736022	Solenidae:288	Solen marginatus	Pulteney. 1799	urn:lsid:marinespecies.org:taxname:141546	Animalia	species		present	77736022	PreservedSpecimen	http://data.gbif.org/occurrences/251570762	Conchological Society of Great Britain &amp; Ireland - Mollusc (marine) data for Great Britain and Ireland	For terms and conditions of use please see: http://data.nbn.org.uk/datasetInfo/taxonDataset.jsp?dsKey=GA000321	19982				FR	Plage de Petit Havre Pte de Pordic	GBIF			Europe	http://hdl.handle.net/2292/28558	Western Europe
urn:catalog:GBIF:Solenidae:77736022	Solenidae:289	Solen marginatus	Pulteney. 1799	urn:lsid:marinespecies.org:taxname:141546	Animalia	species		present	77736022	PreservedSpecimen	http://data.gbif.org/occurrences/323584674	Conchological Society of Great Britain &amp; Ireland - Mollusc (marine) data for Great Britain and Ireland	Conchological Society of Great Britain &amp; Ireland	19982				FR	Plage de Petit Havre Pte de Pordic	GBIF			Europe	http://hdl.handle.net/2292/28559	Western Europe
urn:catalog:GBIF:Solenidae:77736074	Solenidae:290	Solen marginatus	Pulteney. 1799	urn:lsid:marinespecies.org:taxname:141546	Animalia	species		present	77736074	PreservedSpecimen	http://data.gbif.org/occurrences/251570814	Conchological Society of Great Britain &amp; Ireland - Mollusc (marine) data for Great Britain and Ireland	For terms and conditions of use please see: http://data.nbn.org.uk/datasetInfo/taxonDataset.jsp?dsKey=GA000321	19982				FR	St Suliac Greve-W shre of la Rance Fleev	GBIF			Europe	http://hdl.handle.net/2292/28560	Western Europe
urn:catalog:GBIF:Solenidae:77736074	Solenidae:291	Solen marginatus	Pulteney. 1799	urn:lsid:marinespecies.org:taxname:141546	Animalia	species		present	77736074	PreservedSpecimen	http://data.gbif.org/occurrences/323584752	Conchological Society of Great Britain &amp; Ireland - Mollusc (marine) data for Great Britain and Ireland	Conchological Society of Great Britain &amp; Ireland	19982				FR	St Suliac Greve-W shre of la Rance Fleev	GBIF			Europe	http://hdl.handle.net/2292/28561	Western Europe
urn:catalog:GBIF:Solenidae:77736310	Solenidae:292	Solen marginatus	Pulteney. 1799	urn:lsid:marinespecies.org:taxname:141546	Animalia	species		present	77736310	PreservedSpecimen	http://data.gbif.org/occurrences/251571050	Conchological Society of Great Britain &amp; Ireland - Mollusc (marine) data for Great Britain and Ireland	For terms and conditions of use please see: http://data.nbn.org.uk/datasetInfo/taxonDataset.jsp?dsKey=GA000321	19982				FR	St Aubins Bay jersey	GBIF			Europe	http://hdl.handle.net/2292/28562
urn:catalog:GBIF:Solenidae:77736310	Solenidae:293	Solen marginatus	Pulteney. 1799	urn:lsid:marinespecies.org:taxname:141546	Animalia	species		present	77736310	PreservedSpecimen	http://data.gbif.org/occurrences/323585220	Conchological Society of Great Britain &amp; Ireland - Mollusc (marine) data for Great Britain and Ireland	Conchological Society of Great Britain &amp; Ireland	19982				FR	St Aubins Bay jersey	GBIF			Europe	http://hdl.handle.net/2292/28563
urn:catalog:GBIF:Solenidae:77736376	Solenidae:294	Solen marginatus	Pulteney. 1799	urn:lsid:marinespecies.org:taxname:141546	Animalia	species		present	77736376	PreservedSpecimen	http://data.gbif.org/occurrences/251571116	Conchological Society of Great Britain &amp; Ireland - Mollusc (marine) data for Great Britain and Ireland	Conchological Society of Great Britain &amp; Ireland	19982				FR	Stokes Bay Gosport	GBIF			Europe	http://hdl.handle.net/2292/28564	Northern Europe
urn:catalog:GBIF:Solenidae:77736396	Solenidae:295	Solen marginatus	Pulteney. 1799	urn:lsid:marinespecies.org:taxname:141546	Animalia	species		present	77736396	PreservedSpecimen	http://data.gbif.org/occurrences/251571136	Conchological Society of Great Britain &amp; Ireland - Mollusc (marine) data for Great Britain and Ireland	Conchological Society of Great Britain &amp; Ireland	19982				GB	Bracklesham Bay Sussex	GBIF			Europe	http://hdl.handle.net/2292/28565	Northern Europe
urn:catalog:GBIF:Solenidae:77736498	Solenidae:296	Solen marginatus	Pulteney. 1799	urn:lsid:marinespecies.org:taxname:141546	Animalia	species		present	77736498	PreservedSpecimen	http://data.gbif.org/occurrences/251571238	Conchological Society of Great Britain &amp; Ireland - Mollusc (marine) data for Great Britain and Ireland	Conchological Society of Great Britain &amp; Ireland	19982				GB	Bracklesham Bay Sussex	GBIF			Europe	http://hdl.handle.net/2292/28566	Northern Europe
urn:catalog:GBIF:Solenidae:77736903	Solenidae:297	Solen marginatus	Pulteney. 1799	urn:lsid:marinespecies.org:taxname:141546	Animalia	species		present	77736903	PreservedSpecimen	http://data.gbif.org/occurrences/251571643	Conchological Society of Great Britain &amp; Ireland - Mollusc (marine) data for Great Britain and Ireland	For terms and conditions of use please see: http://data.nbn.org.uk/datasetInfo/taxonDataset.jsp?dsKey=GA000321	19982				FR	St Aubins Bay W end	GBIF			Europe	http://hdl.handle.net/2292/28567
urn:catalog:GBIF:Solenidae:77736903	Solenidae:298	Solen marginatus	Pulteney. 1799	urn:lsid:marinespecies.org:taxname:141546	Animalia	species		present	77736903	PreservedSpecimen	http://data.gbif.org/occurrences/323586139	Conchological Society of Great Britain &amp; Ireland - Mollusc (marine) data for Great Britain and Ireland	Conchological Society of Great Britain &amp; Ireland	19982				FR	St Aubins Bay W end	GBIF			Europe	http://hdl.handle.net/2292/28568
urn:catalog:GBIF:Solenidae:77737555	Solenidae:299	Solen marginatus	Pulteney. 1799	urn:lsid:marinespecies.org:taxname:141546	Animalia	species		present	77737555	PreservedSpecimen	http://data.gbif.org/occurrences/251572295	Conchological Society of Great Britain &amp; Ireland - Mollusc (marine) data for Great Britain and Ireland	Conchological Society of Great Britain &amp; Ireland	19982				GB	Angle Bay.	GBIF			Europe	http://hdl.handle.net/2292/28569	Northern Europe
urn:catalog:GBIF:Solenidae:77737588	Solenidae:300	Solen marginatus	Pulteney. 1799	urn:lsid:marinespecies.org:taxname:141546	Animalia	species		present	77737588	PreservedSpecimen	http://data.gbif.org/occurrences/251572328	Conchological Society of Great Britain &amp; Ireland - Mollusc (marine) data for Great Britain and Ireland	Conchological Society of Great Britain &amp; Ireland	19982				GB	Angle Dyfed.	GBIF			Europe	http://hdl.handle.net/2292/28570	Northern Europe
urn:catalog:GBIF:Solenidae:77737663	Solenidae:301	Solen marginatus	Pulteney. 1799	urn:lsid:marinespecies.org:taxname:141546	Animalia	species		present	77737663	PreservedSpecimen	http://data.gbif.org/occurrences/251572403	Conchological Society of Great Britain &amp; Ireland - Mollusc (marine) data for Great Britain and Ireland	Conchological Society of Great Britain &amp; Ireland	19982				GB	Angle Point Pembroke.	GBIF			Europe	http://hdl.handle.net/2292/28571	Northern Europe
urn:catalog:GBIF:Solenidae:77737887	Solenidae:302	Solen marginatus	Pulteney. 1799	urn:lsid:marinespecies.org:taxname:141546	Animalia	species		present	77737887	PreservedSpecimen	http://data.gbif.org/occurrences/251572627	Conchological Society of Great Britain &amp; Ireland - Mollusc (marine) data for Great Britain and Ireland	Conchological Society of Great Britain &amp; Ireland	19982				GB	Solent opposite Aylewell House. 1	GBIF			Europe	http://hdl.handle.net/2292/28572	Northern Europe
urn:catalog:GBIF:Solenidae:77738042	Solenidae:303	Solen marginatus	Pulteney. 1799	urn:lsid:marinespecies.org:taxname:141546	Animalia	species		present	77738042	PreservedSpecimen	http://data.gbif.org/occurrences/251572782	Conchological Society of Great Britain &amp; Ireland - Mollusc (marine) data for Great Britain and Ireland	Conchological Society of Great Britain &amp; Ireland	19982				GB	south hayling	GBIF			Europe	http://hdl.handle.net/2292/28573	Northern Europe
urn:catalog:GBIF:Solenidae:77738095	Solenidae:304	Solen marginatus	Pulteney. 1799	urn:lsid:marinespecies.org:taxname:141546	Animalia	species		present	77738095	PreservedSpecimen	http://data.gbif.org/occurrences/251572835	Conchological Society of Great Britain &amp; Ireland - Mollusc (marine) data for Great Britain and Ireland	Conchological Society of Great Britain &amp; Ireland	19982				GB	west sussex west wittering east head	GBIF			Europe	http://hdl.handle.net/2292/28574	Northern Europe
urn:catalog:GBIF:Solenidae:77738139	Solenidae:305	Solen marginatus	Pulteney. 1799	urn:lsid:marinespecies.org:taxname:141546	Animalia	species		present	77738139	PreservedSpecimen	http://data.gbif.org/occurrences/251572879	Conchological Society of Great Britain &amp; Ireland - Mollusc (marine) data for Great Britain and Ireland	Conchological Society of Great Britain &amp; Ireland	19982				GB	west sussex west wittering east head	GBIF			Europe	http://hdl.handle.net/2292/28575	Northern Europe
urn:catalog:GBIF:Solenidae:77738154	Solenidae:306	Solen marginatus	Pulteney. 1799	urn:lsid:marinespecies.org:taxname:141546	Animalia	species		present	77738154	PreservedSpecimen	http://data.gbif.org/occurrences/251572894	Conchological Society of Great Britain &amp; Ireland - Mollusc (marine) data for Great Britain and Ireland	Conchological Society of Great Britain &amp; Ireland	19982				GB	hayling island beachlands	GBIF			Europe	http://hdl.handle.net/2292/28576	Northern Europe
urn:catalog:GBIF:Solenidae:77738256	Solenidae:307	Solen marginatus	Pulteney. 1799	urn:lsid:marinespecies.org:taxname:141546	Animalia	species		present	77738256	PreservedSpecimen	http://data.gbif.org/occurrences/251572996	Conchological Society of Great Britain &amp; Ireland - Mollusc (marine) data for Great Britain and Ireland	Conchological Society of Great Britain &amp; Ireland	19982				GB	brackelsham to selsey	GBIF			Europe	http://hdl.handle.net/2292/28577	Northern Europe
urn:catalog:GBIF:Solenidae:77739178	Solenidae:308	Solen marginatus	Pulteney. 1799	urn:lsid:marinespecies.org:taxname:141546	Animalia	species		present	77739178	PreservedSpecimen	http://data.gbif.org/occurrences/251573918	Conchological Society of Great Britain &amp; Ireland - Mollusc (marine) data for Great Britain and Ireland	Conchological Society of Great Britain &amp; Ireland	19982				GB	Sandersfoot	GBIF			Europe	http://hdl.handle.net/2292/28578	Northern Europe
urn:catalog:GBIF:Solenidae:77739651	Solenidae:309	Solen marginatus	Pulteney. 1799	urn:lsid:marinespecies.org:taxname:141546	Animalia	species		present	77739651	PreservedSpecimen	http://data.gbif.org/occurrences/251574391	Conchological Society of Great Britain &amp; Ireland - Mollusc (marine) data for Great Britain and Ireland	Conchological Society of Great Britain &amp; Ireland	19982				GB	Pilsey Island West Sussex	GBIF			Europe	http://hdl.handle.net/2292/28579	Northern Europe
urn:catalog:GBIF:Solenidae:77739673	Solenidae:310	Solen marginatus	Pulteney. 1799	urn:lsid:marinespecies.org:taxname:141546	Animalia	species		present	77739673	PreservedSpecimen	http://data.gbif.org/occurrences/251574413	Conchological Society of Great Britain &amp; Ireland - Mollusc (marine) data for Great Britain and Ireland	Conchological Society of Great Britain &amp; Ireland	19982				GB	Pilsey Island West Sussex	GBIF			Europe	http://hdl.handle.net/2292/28580	Northern Europe
urn:catalog:GBIF:Solenidae:77739768	Solenidae:311	Solen marginatus	Pulteney. 1799	urn:lsid:marinespecies.org:taxname:141546	Animalia	species		present	77739768	PreservedSpecimen	http://data.gbif.org/occurrences/251574508	Conchological Society of Great Britain &amp; Ireland - Mollusc (marine) data for Great Britain and Ireland	Conchological Society of Great Britain &amp; Ireland	19982				GB	Stubbington	GBIF			Europe	http://hdl.handle.net/2292/28581	Northern Europe
urn:catalog:GBIF:Solenidae:77740160	Solenidae:312	Solen marginatus	Pulteney. 1799	urn:lsid:marinespecies.org:taxname:141546	Animalia	species		present	77740160	PreservedSpecimen	http://data.gbif.org/occurrences/251574900	Conchological Society of Great Britain &amp; Ireland - Mollusc (marine) data for Great Britain and Ireland	Conchological Society of Great Britain &amp; Ireland	19982				GB	Shell Bay Dorset	GBIF			Europe	http://hdl.handle.net/2292/28582	Northern Europe
urn:catalog:GBIF:Solenidae:77740226	Solenidae:313	Solen marginatus	Pulteney. 1799	urn:lsid:marinespecies.org:taxname:141546	Animalia	species		present	77740226	PreservedSpecimen	http://data.gbif.org/occurrences/251574966	Conchological Society of Great Britain &amp; Ireland - Mollusc (marine) data for Great Britain and Ireland	Conchological Society of Great Britain &amp; Ireland	19982				GB	SE end of Shell Bay Dorset	GBIF			Europe	http://hdl.handle.net/2292/28583	Northern Europe
urn:catalog:GBIF:Solenidae:77740318	Solenidae:314	Solen marginatus	Pulteney. 1799	urn:lsid:marinespecies.org:taxname:141546	Animalia	species		present	77740318	PreservedSpecimen	http://data.gbif.org/occurrences/251575058	Conchological Society of Great Britain &amp; Ireland - Mollusc (marine) data for Great Britain and Ireland	Conchological Society of Great Britain &amp; Ireland	19982				GB	Shell Bay Studland	GBIF			Europe	http://hdl.handle.net/2292/28584	Northern Europe
urn:catalog:GBIF:Solenidae:77740430	Solenidae:315	Solen marginatus	Pulteney. 1799	urn:lsid:marinespecies.org:taxname:141546	Animalia	species		present	77740430	PreservedSpecimen	http://data.gbif.org/occurrences/251575170	Conchological Society of Great Britain &amp; Ireland - Mollusc (marine) data for Great Britain and Ireland	Conchological Society of Great Britain &amp; Ireland	19982				GB	Boscombe to Hengitsbury Head	GBIF			Europe	http://hdl.handle.net/2292/28585	Northern Europe
urn:catalog:GBIF:Solenidae:77740504	Solenidae:316	Solen marginatus	Pulteney. 1799	urn:lsid:marinespecies.org:taxname:141546	Animalia	species		present	77740504	PreservedSpecimen	http://data.gbif.org/occurrences/251575244	Conchological Society of Great Britain &amp; Ireland - Mollusc (marine) data for Great Britain and Ireland	Conchological Society of Great Britain &amp; Ireland	19982				GB	Shell Bay Studland Dorset	GBIF			Europe	http://hdl.handle.net/2292/28586	Northern Europe
urn:catalog:GBIF:Solenidae:77740541	Solenidae:317	Solen marginatus	Pulteney. 1799	urn:lsid:marinespecies.org:taxname:141546	Animalia	species		present	77740541	PreservedSpecimen	http://data.gbif.org/occurrences/251575281	Conchological Society of Great Britain &amp; Ireland - Mollusc (marine) data for Great Britain and Ireland	Conchological Society of Great Britain &amp; Ireland	19982				GB	Studland Bay Dorset	GBIF			Europe	http://hdl.handle.net/2292/28587	Northern Europe
urn:catalog:GBIF:Solenidae:77740604	Solenidae:318	Solen marginatus	Pulteney. 1799	urn:lsid:marinespecies.org:taxname:141546	Animalia	species		present	77740604	PreservedSpecimen	http://data.gbif.org/occurrences/251575344	Conchological Society of Great Britain &amp; Ireland - Mollusc (marine) data for Great Britain and Ireland	Conchological Society of Great Britain &amp; Ireland	19982				GB	Shell Bay	GBIF			Europe	http://hdl.handle.net/2292/28588	Northern Europe
urn:catalog:GBIF:Solenidae:77740633	Solenidae:319	Solen marginatus	Pulteney. 1799	urn:lsid:marinespecies.org:taxname:141546	Animalia	species		present	77740633	PreservedSpecimen	http://data.gbif.org/occurrences/251575373	Conchological Society of Great Britain &amp; Ireland - Mollusc (marine) data for Great Britain and Ireland	Conchological Society of Great Britain &amp; Ireland	19982				GB	Bournemouth (open sea area)	GBIF			Europe	http://hdl.handle.net/2292/28589	Northern Europe
urn:catalog:GBIF:Solenidae:77740874	Solenidae:320	Solen marginatus	Pulteney. 1799	urn:lsid:marinespecies.org:taxname:141546	Animalia	species		present	77740874	PreservedSpecimen	http://data.gbif.org/occurrences/251575614	Conchological Society of Great Britain &amp; Ireland - Mollusc (marine) data for Great Britain and Ireland	Conchological Society of Great Britain &amp; Ireland	19982				GB	Saltdean	GBIF			Europe	http://hdl.handle.net/2292/28590	Northern Europe
urn:catalog:GBIF:Solenidae:77740988	Solenidae:321	Solen marginatus	Pulteney. 1799	urn:lsid:marinespecies.org:taxname:141546	Animalia	species		present	77740988	PreservedSpecimen	http://data.gbif.org/occurrences/251575728	Conchological Society of Great Britain &amp; Ireland - Mollusc (marine) data for Great Britain and Ireland	Conchological Society of Great Britain &amp; Ireland	19982				GB	Saltdean	GBIF			Europe	http://hdl.handle.net/2292/28591	Northern Europe
urn:catalog:GBIF:Solenidae:77741519	Solenidae:322	Solen marginatus	Pulteney. 1799	urn:lsid:marinespecies.org:taxname:141546	Animalia	species		present	77741519	PreservedSpecimen	http://data.gbif.org/occurrences/251576259	Conchological Society of Great Britain &amp; Ireland - Mollusc (marine) data for Great Britain and Ireland	Conchological Society of Great Britain &amp; Ireland	19982				GB	Bradwell St Peters Chapel Essex	GBIF			Europe	http://hdl.handle.net/2292/28592	Northern Europe
urn:catalog:GBIF:Solenidae:77741788	Solenidae:323	Solen marginatus	Pulteney. 1799	urn:lsid:marinespecies.org:taxname:141546	Animalia	species		present	77741788	PreservedSpecimen	http://data.gbif.org/occurrences/251576528	Conchological Society of Great Britain &amp; Ireland - Mollusc (marine) data for Great Britain and Ireland	Conchological Society of Great Britain &amp; Ireland	19982				GB	Harwich Essex	GBIF			Europe	http://hdl.handle.net/2292/28593	Northern Europe
urn:catalog:GBIF:Solenidae:77743300	Solenidae:324	Solen marginatus	Pulteney. 1799	urn:lsid:marinespecies.org:taxname:141546	Animalia	species		present	77743300	PreservedSpecimen	http://data.gbif.org/occurrences/251578040	Conchological Society of Great Britain &amp; Ireland - Mollusc (marine) data for Great Britain and Ireland	For terms and conditions of use please see: http://data.nbn.org.uk/datasetInfo/taxonDataset.jsp?dsKey=GA000321	19982				FR	Guernsey	GBIF			Europe	http://hdl.handle.net/2292/28594
urn:catalog:GBIF:Solenidae:77743300	Solenidae:325	Solen marginatus	Pulteney. 1799	urn:lsid:marinespecies.org:taxname:141546	Animalia	species		present	77743300	PreservedSpecimen	http://data.gbif.org/occurrences/323593792	Conchological Society of Great Britain &amp; Ireland - Mollusc (marine) data for Great Britain and Ireland	Conchological Society of Great Britain &amp; Ireland	19982				FR	Guernsey	GBIF			Europe	http://hdl.handle.net/2292/28595
urn:catalog:GBIF:Solenidae:77743792	Solenidae:326	Solen marginatus	Pulteney. 1799	urn:lsid:marinespecies.org:taxname:141546	Animalia	species		present	77743792	PreservedSpecimen	http://data.gbif.org/occurrences/251578532	Conchological Society of Great Britain &amp; Ireland - Mollusc (marine) data for Great Britain and Ireland	For terms and conditions of use please see: http://data.nbn.org.uk/datasetInfo/taxonDataset.jsp?dsKey=GA000321	19982				FR	Channel Isles	GBIF			Europe	http://hdl.handle.net/2292/28596
urn:catalog:GBIF:Solenidae:77743792	Solenidae:327	Solen marginatus	Pulteney. 1799	urn:lsid:marinespecies.org:taxname:141546	Animalia	species		present	77743792	PreservedSpecimen	http://data.gbif.org/occurrences/323594799	Conchological Society of Great Britain &amp; Ireland - Mollusc (marine) data for Great Britain and Ireland	Conchological Society of Great Britain &amp; Ireland	19982				FR	Channel Isles	GBIF			Europe	http://hdl.handle.net/2292/28597
urn:catalog:GBIF:Solenidae:77743914	Solenidae:328	Solen marginatus	Pulteney. 1799	urn:lsid:marinespecies.org:taxname:141546	Animalia	species		present	77743914	PreservedSpecimen	http://data.gbif.org/occurrences/251578654	Conchological Society of Great Britain &amp; Ireland - Mollusc (marine) data for Great Britain and Ireland	Conchological Society of Great Britain &amp; Ireland	19982				GB	Shell Bay Studland	GBIF			Europe	http://hdl.handle.net/2292/28598	Northern Europe
urn:catalog:GBIF:Solenidae:77744046	Solenidae:329	Solen marginatus	Pulteney. 1799	urn:lsid:marinespecies.org:taxname:141546	Animalia	species		present	77744046	PreservedSpecimen	http://data.gbif.org/occurrences/251578786	Conchological Society of Great Britain &amp; Ireland - Mollusc (marine) data for Great Britain and Ireland	Conchological Society of Great Britain &amp; Ireland	19982				GB	Sandbanks-Studland Ferry Bo'mth side	GBIF			Europe	http://hdl.handle.net/2292/28599	Northern Europe
urn:catalog:GBIF:Solenidae:77744065	Solenidae:330	Solen marginatus	Pulteney. 1799	urn:lsid:marinespecies.org:taxname:141546	Animalia	species		present	77744065	PreservedSpecimen	http://data.gbif.org/occurrences/251578805	Conchological Society of Great Britain &amp; Ireland - Mollusc (marine) data for Great Britain and Ireland	Conchological Society of Great Britain &amp; Ireland	19982				GB	Poole Harbour Lilliput to Sandbanks	GBIF			Europe	http://hdl.handle.net/2292/28600	Northern Europe
urn:catalog:GBIF:Solenidae:77744082	Solenidae:331	Solen marginatus	Pulteney. 1799	urn:lsid:marinespecies.org:taxname:141546	Animalia	species		present	77744082	PreservedSpecimen	http://data.gbif.org/occurrences/251578822	Conchological Society of Great Britain &amp; Ireland - Mollusc (marine) data for Great Britain and Ireland	Conchological Society of Great Britain &amp; Ireland	19982				GB	Poole Harbour Studland	GBIF			Europe	http://hdl.handle.net/2292/28601	Northern Europe
urn:catalog:GBIF:Solenidae:77744156	Solenidae:332	Solen marginatus	Pulteney. 1799	urn:lsid:marinespecies.org:taxname:141546	Animalia	species		present	77744156	PreservedSpecimen	http://data.gbif.org/occurrences/251578896	Conchological Society of Great Britain &amp; Ireland - Mollusc (marine) data for Great Britain and Ireland	Conchological Society of Great Britain &amp; Ireland	19982				GB	Shell Bay Studland	GBIF			Europe	http://hdl.handle.net/2292/28602	Northern Europe
urn:catalog:GBIF:Solenidae:77744331	Solenidae:333	Solen marginatus	Pulteney. 1799	urn:lsid:marinespecies.org:taxname:141546	Animalia	species		present	77744331	PreservedSpecimen	http://data.gbif.org/occurrences/251579071	Conchological Society of Great Britain &amp; Ireland - Mollusc (marine) data for Great Britain and Ireland	Conchological Society of Great Britain &amp; Ireland	19982				GB	Cliff End Henistbury Head	GBIF			Europe	http://hdl.handle.net/2292/28603	Northern Europe
urn:catalog:GBIF:Solenidae:77744365	Solenidae:334	Solen marginatus	Pulteney. 1799	urn:lsid:marinespecies.org:taxname:141546	Animalia	species		present	77744365	PreservedSpecimen	http://data.gbif.org/occurrences/251579105	Conchological Society of Great Britain &amp; Ireland - Mollusc (marine) data for Great Britain and Ireland	Conchological Society of Great Britain &amp; Ireland	19982				GB	Hengistbury Head	GBIF			Europe	http://hdl.handle.net/2292/28604	Northern Europe
urn:catalog:GBIF:Solenidae:77744393	Solenidae:335	Solen marginatus	Pulteney. 1799	urn:lsid:marinespecies.org:taxname:141546	Animalia	species		present	77744393	PreservedSpecimen	http://data.gbif.org/occurrences/251579133	Conchological Society of Great Britain &amp; Ireland - Mollusc (marine) data for Great Britain and Ireland	For terms and conditions of use please see: http://data.nbn.org.uk/datasetInfo/taxonDataset.jsp?dsKey=GA000321	19982				FR	St. Geran S of Fort la Lotte	GBIF			Europe	http://hdl.handle.net/2292/28605	Western Europe
urn:catalog:GBIF:Solenidae:77744393	Solenidae:336	Solen marginatus	Pulteney. 1799	urn:lsid:marinespecies.org:taxname:141546	Animalia	species		present	77744393	PreservedSpecimen	http://data.gbif.org/occurrences/323595471	Conchological Society of Great Britain &amp; Ireland - Mollusc (marine) data for Great Britain and Ireland	Conchological Society of Great Britain &amp; Ireland	19982				FR	St. Geran S of Fort la Lotte	GBIF			Europe	http://hdl.handle.net/2292/28606	Western Europe
urn:catalog:GBIF:Solenidae:77745513	Solenidae:337	Solen marginatus	Pulteney. 1799	urn:lsid:marinespecies.org:taxname:141546	Animalia	species		present	77745513	PreservedSpecimen	http://data.gbif.org/occurrences/251580253	Conchological Society of Great Britain &amp; Ireland - Mollusc (marine) data for Great Britain and Ireland	For terms and conditions of use please see: http://data.nbn.org.uk/datasetInfo/taxonDataset.jsp?dsKey=GA000321	19982				FR	Ille Callot	GBIF			Europe	http://hdl.handle.net/2292/28607	Western Europe
urn:catalog:GBIF:Solenidae:77745513	Solenidae:338	Solen marginatus	Pulteney. 1799	urn:lsid:marinespecies.org:taxname:141546	Animalia	species		present	77745513	PreservedSpecimen	http://data.gbif.org/occurrences/323596641	Conchological Society of Great Britain &amp; Ireland - Mollusc (marine) data for Great Britain and Ireland	Conchological Society of Great Britain &amp; Ireland	19982				FR	Ille Callot	GBIF			Europe	http://hdl.handle.net/2292/28608	Western Europe
urn:catalog:GBIF:Solenidae:77746526	Solenidae:339	Solen marginatus	Pulteney. 1799	urn:lsid:marinespecies.org:taxname:141546	Animalia	species		present	77746526	PreservedSpecimen	http://data.gbif.org/occurrences/251581266	Conchological Society of Great Britain &amp; Ireland - Mollusc (marine) data for Great Britain and Ireland	Conchological Society of Great Britain &amp; Ireland	19982				GB	Colne Point Nature Reserve Esses	GBIF			Europe	http://hdl.handle.net/2292/28609	Northern Europe
urn:catalog:GBIF:Solenidae:77746676	Solenidae:340	Solen marginatus	Pulteney. 1799	urn:lsid:marinespecies.org:taxname:141546	Animalia	species		present	77746676	PreservedSpecimen	http://data.gbif.org/occurrences/251581416	Conchological Society of Great Britain &amp; Ireland - Mollusc (marine) data for Great Britain and Ireland	For terms and conditions of use please see: http://data.nbn.org.uk/datasetInfo/taxonDataset.jsp?dsKey=GA000321	19982				FR	St. Michel en Greve	GBIF			Europe	http://hdl.handle.net/2292/28610	Western Europe
urn:catalog:GBIF:Solenidae:77746676	Solenidae:341	Solen marginatus	Pulteney. 1799	urn:lsid:marinespecies.org:taxname:141546	Animalia	species		present	77746676	PreservedSpecimen	http://data.gbif.org/occurrences/323597882	Conchological Society of Great Britain &amp; Ireland - Mollusc (marine) data for Great Britain and Ireland	Conchological Society of Great Britain &amp; Ireland	19982				FR	St. Michel en Greve	GBIF			Europe	http://hdl.handle.net/2292/28611	Western Europe
urn:catalog:GBIF:Solenidae:77746811	Solenidae:342	Solen marginatus	Pulteney. 1799	urn:lsid:marinespecies.org:taxname:141546	Animalia	species		present	77746811	PreservedSpecimen	http://data.gbif.org/occurrences/251581551	Conchological Society of Great Britain &amp; Ireland - Mollusc (marine) data for Great Britain and Ireland	Conchological Society of Great Britain &amp; Ireland	19982				GB	Mersea Island Essex	GBIF			Europe	http://hdl.handle.net/2292/28612	Northern Europe
urn:catalog:GBIF:Solenidae:77746869	Solenidae:343	Solen marginatus	Pulteney. 1799	urn:lsid:marinespecies.org:taxname:141546	Animalia	species		present	77746869	PreservedSpecimen	http://data.gbif.org/occurrences/251581609	Conchological Society of Great Britain &amp; Ireland - Mollusc (marine) data for Great Britain and Ireland	Conchological Society of Great Britain &amp; Ireland	19982				GB	Mersea Island (Cudmore Grove area) Esse	GBIF			Europe	http://hdl.handle.net/2292/28613	Northern Europe
urn:catalog:GBIF:Solenidae:77747061	Solenidae:344	Solen marginatus	Pulteney. 1799	urn:lsid:marinespecies.org:taxname:141546	Animalia	species		present	77747061	PreservedSpecimen	http://data.gbif.org/occurrences/251581801	Conchological Society of Great Britain &amp; Ireland - Mollusc (marine) data for Great Britain and Ireland	Conchological Society of Great Britain &amp; Ireland	19982				GB	Bradwell on Sea Essex	GBIF			Europe	http://hdl.handle.net/2292/28614	Northern Europe
urn:catalog:GBIF:Solenidae:77747103	Solenidae:345	Solen marginatus	Pulteney. 1799	urn:lsid:marinespecies.org:taxname:141546	Animalia	species		present	77747103	PreservedSpecimen	http://data.gbif.org/occurrences/251581843	Conchological Society of Great Britain &amp; Ireland - Mollusc (marine) data for Great Britain and Ireland	Conchological Society of Great Britain &amp; Ireland	19982				GB	Dengie Essex	GBIF			Europe	http://hdl.handle.net/2292/28615	Northern Europe
urn:catalog:GBIF:Solenidae:77747139	Solenidae:346	Solen marginatus	Pulteney. 1799	urn:lsid:marinespecies.org:taxname:141546	Animalia	species		present	77747139	PreservedSpecimen	http://data.gbif.org/occurrences/251581879	Conchological Society of Great Britain &amp; Ireland - Mollusc (marine) data for Great Britain and Ireland	Conchological Society of Great Britain &amp; Ireland	19982				GB	West Mersea Essex	GBIF			Europe	http://hdl.handle.net/2292/28616	Northern Europe
urn:catalog:GBIF:Solenidae:77747437	Solenidae:347	Solen marginatus	Pulteney. 1799	urn:lsid:marinespecies.org:taxname:141546	Animalia	species		present	77747437	PreservedSpecimen	http://data.gbif.org/occurrences/251582177	Conchological Society of Great Britain &amp; Ireland - Mollusc (marine) data for Great Britain and Ireland	For terms and conditions of use please see: http://data.nbn.org.uk/datasetInfo/taxonDataset.jsp?dsKey=GA000321	19982				FR	Bretteville sur ay, La Plage	GBIF			Europe	http://hdl.handle.net/2292/28617	Western Europe
urn:catalog:GBIF:Solenidae:77747437	Solenidae:348	Solen marginatus	Pulteney. 1799	urn:lsid:marinespecies.org:taxname:141546	Animalia	species		present	77747437	PreservedSpecimen	http://data.gbif.org/occurrences/323598853	Conchological Society of Great Britain &amp; Ireland - Mollusc (marine) data for Great Britain and Ireland	Conchological Society of Great Britain &amp; Ireland	19982				FR	Bretteville sur ay, La Plage	GBIF			Europe	http://hdl.handle.net/2292/28618	Western Europe
urn:catalog:GBIF:Solenidae:77747585	Solenidae:349	Solen marginatus	Pulteney. 1799	urn:lsid:marinespecies.org:taxname:141546	Animalia	species		present	77747585	PreservedSpecimen	http://data.gbif.org/occurrences/251582325	Conchological Society of Great Britain &amp; Ireland - Mollusc (marine) data for Great Britain and Ireland	For terms and conditions of use please see: http://data.nbn.org.uk/datasetInfo/taxonDataset.jsp?dsKey=GA000321	19982				FR	Pirou Plage	GBIF			Europe	http://hdl.handle.net/2292/28619	Western Europe
urn:catalog:GBIF:Solenidae:77747585	Solenidae:350	Solen marginatus	Pulteney. 1799	urn:lsid:marinespecies.org:taxname:141546	Animalia	species		present	77747585	PreservedSpecimen	http://data.gbif.org/occurrences/323599145	Conchological Society of Great Britain &amp; Ireland - Mollusc (marine) data for Great Britain and Ireland	Conchological Society of Great Britain &amp; Ireland	19982				FR	Pirou Plage	GBIF			Europe	http://hdl.handle.net/2292/28620	Western Europe
urn:catalog:GBIF:Solenidae:77747637	Solenidae:351	Solen marginatus	Pulteney. 1799	urn:lsid:marinespecies.org:taxname:141546	Animalia	species		present	77747637	PreservedSpecimen	http://data.gbif.org/occurrences/251582377	Conchological Society of Great Britain &amp; Ireland - Mollusc (marine) data for Great Britain and Ireland	For terms and conditions of use please see: http://data.nbn.org.uk/datasetInfo/taxonDataset.jsp?dsKey=GA000321	19982				FR	Pirou Plage	GBIF			Europe	http://hdl.handle.net/2292/28621	Western Europe
urn:catalog:GBIF:Solenidae:77747637	Solenidae:352	Solen marginatus	Pulteney. 1799	urn:lsid:marinespecies.org:taxname:141546	Animalia	species		present	77747637	PreservedSpecimen	http://data.gbif.org/occurrences/323599243	Conchological Society of Great Britain &amp; Ireland - Mollusc (marine) data for Great Britain and Ireland	Conchological Society of Great Britain &amp; Ireland	19982				FR	Pirou Plage	GBIF			Europe	http://hdl.handle.net/2292/28622	Western Europe
urn:catalog:GBIF:Solenidae:77748069	Solenidae:353	Solen marginatus	Pulteney. 1799	urn:lsid:marinespecies.org:taxname:141546	Animalia	species		present	77748069	PreservedSpecimen	http://data.gbif.org/occurrences/251582809	Conchological Society of Great Britain &amp; Ireland - Mollusc (marine) data for Great Britain and Ireland	Conchological Society of Great Britain &amp; Ireland	19982				GB	MAFF 43,44,134	GBIF			Europe	http://hdl.handle.net/2292/28623	Northern Europe
urn:catalog:GBIF:Solenidae:77748568	Solenidae:354	Solen marginatus	Pulteney. 1799	urn:lsid:marinespecies.org:taxname:141546	Animalia	species		present	77748568	PreservedSpecimen	http://data.gbif.org/occurrences/251583308	Conchological Society of Great Britain &amp; Ireland - Mollusc (marine) data for Great Britain and Ireland	Conchological Society of Great Britain &amp; Ireland	19982				GB	E of Fairlight Cove	GBIF			Europe	http://hdl.handle.net/2292/28624	Northern Europe
urn:catalog:GBIF:Solenidae:77748607	Solenidae:355	Solen marginatus	Pulteney. 1799	urn:lsid:marinespecies.org:taxname:141546	Animalia	species		present	77748607	PreservedSpecimen	http://data.gbif.org/occurrences/251583347	Conchological Society of Great Britain &amp; Ireland - Mollusc (marine) data for Great Britain and Ireland	Conchological Society of Great Britain &amp; Ireland	19982				GB	Dredging Eof Btn Marina	GBIF			Europe	http://hdl.handle.net/2292/28625	Northern Europe
urn:catalog:GBIF:Solenidae:77748789	Solenidae:356	Solen marginatus	Pulteney. 1799	urn:lsid:marinespecies.org:taxname:141546	Animalia	species		present	77748789	PreservedSpecimen	http://data.gbif.org/occurrences/251583529	Conchological Society of Great Britain &amp; Ireland - Mollusc (marine) data for Great Britain and Ireland	Conchological Society of Great Britain &amp; Ireland	19982				GB	Pevensey Bay	GBIF			Europe	http://hdl.handle.net/2292/28626	Northern Europe
urn:catalog:GBIF:Solenidae:77748830	Solenidae:357	Solen marginatus	Pulteney. 1799	urn:lsid:marinespecies.org:taxname:141546	Animalia	species		present	77748830	PreservedSpecimen	http://data.gbif.org/occurrences/251583570	Conchological Society of Great Britain &amp; Ireland - Mollusc (marine) data for Great Britain and Ireland	Conchological Society of Great Britain &amp; Ireland	19982				GB	Newhaven inside W Bkwtr	GBIF			Europe	http://hdl.handle.net/2292/28627	Northern Europe
urn:catalog:GBIF:Solenidae:77749423	Solenidae:358	Solen marginatus	Pulteney. 1799	urn:lsid:marinespecies.org:taxname:141546	Animalia	species		present	77749423	PreservedSpecimen	http://data.gbif.org/occurrences/251584163	Conchological Society of Great Britain &amp; Ireland - Mollusc (marine) data for Great Britain and Ireland	Conchological Society of Great Britain &amp; Ireland	19982				GB	Purbeck/Poole Bay 2	GBIF			Europe	http://hdl.handle.net/2292/28628	Northern Europe
urn:catalog:GBIF:Solenidae:77750277	Solenidae:359	Solen marginatus	Pulteney. 1799	urn:lsid:marinespecies.org:taxname:141546	Animalia	species		present	77750277	PreservedSpecimen	http://data.gbif.org/occurrences/251585017	Conchological Society of Great Britain &amp; Ireland - Mollusc (marine) data for Great Britain and Ireland	Conchological Society of Great Britain &amp; Ireland	19982				GB	Morfa Dyffryn	GBIF			Europe	http://hdl.handle.net/2292/28629	Northern Europe
urn:catalog:GBIF:Solenidae:77750918	Solenidae:360	Solen marginatus	Pulteney. 1799	urn:lsid:marinespecies.org:taxname:141546	Animalia	species		present	77750918	PreservedSpecimen	http://data.gbif.org/occurrences/251585658	Conchological Society of Great Britain &amp; Ireland - Mollusc (marine) data for Great Britain and Ireland	For terms and conditions of use please see: http://data.nbn.org.uk/datasetInfo/taxonDataset.jsp?dsKey=GA000321	19986				FR	St Vaast La Hougue	GBIF			Europe	http://hdl.handle.net/2292/28630	Western Europe
urn:catalog:GBIF:Solenidae:77750918	Solenidae:361	Solen marginatus	Pulteney. 1799	urn:lsid:marinespecies.org:taxname:141546	Animalia	species		present	77750918	PreservedSpecimen	http://data.gbif.org/occurrences/323603054	Conchological Society of Great Britain &amp; Ireland - Mollusc (marine) data for Great Britain and Ireland	Conchological Society of Great Britain &amp; Ireland	19986				FR	St Vaast La Hougue	GBIF			Europe	http://hdl.handle.net/2292/28631	Western Europe
urn:catalog:GBIF:Solenidae:77752790	Solenidae:362	Solen marginatus	Pulteney. 1799	urn:lsid:marinespecies.org:taxname:141546	Animalia	species		present	77752790	PreservedSpecimen	http://data.gbif.org/occurrences/251587530	Conchological Society of Great Britain &amp; Ireland - Mollusc (marine) data for Great Britain and Ireland	Conchological Society of Great Britain &amp; Ireland	19982				GB	Sandwich Bay, Kent	GBIF			Europe	http://hdl.handle.net/2292/28632	Northern Europe
urn:catalog:GBIF:Solenidae:77753089	Solenidae:363	Solen marginatus	Pulteney. 1799	urn:lsid:marinespecies.org:taxname:141546	Animalia	species		present	77753089	PreservedSpecimen	http://data.gbif.org/occurrences/251587829	Conchological Society of Great Britain &amp; Ireland - Mollusc (marine) data for Great Britain and Ireland	For terms and conditions of use please see: http://data.nbn.org.uk/datasetInfo/taxonDataset.jsp?dsKey=GA000321	19986				FR	St Vaast La Hougue	GBIF			Europe	http://hdl.handle.net/2292/28633	Western Europe
urn:catalog:GBIF:Solenidae:77753089	Solenidae:364	Solen marginatus	Pulteney. 1799	urn:lsid:marinespecies.org:taxname:141546	Animalia	species		present	77753089	PreservedSpecimen	http://data.gbif.org/occurrences/323605531	Conchological Society of Great Britain &amp; Ireland - Mollusc (marine) data for Great Britain and Ireland	Conchological Society of Great Britain &amp; Ireland	19986				FR	St Vaast La Hougue	GBIF			Europe	http://hdl.handle.net/2292/28634	Western Europe
urn:catalog:GBIF:Solenidae:77768052	Solenidae:365	Solen marginatus	Pulteney. 1799	urn:lsid:marinespecies.org:taxname:141546	Animalia	species		present	77768052	PreservedSpecimen	http://data.gbif.org/occurrences/251602792	Conchological Society of Great Britain &amp; Ireland - Mollusc (marine) data for Great Britain and Ireland	Conchological Society of Great Britain &amp; Ireland	19989				GB	Llanfairfechan	GBIF			Europe	http://hdl.handle.net/2292/28635	Northern Europe
urn:catalog:GBIF:Solenidae:77768079	Solenidae:366	Solen marginatus	Pulteney. 1799	urn:lsid:marinespecies.org:taxname:141546	Animalia	species		present	77768079	PreservedSpecimen	http://data.gbif.org/occurrences/251602819	Conchological Society of Great Britain &amp; Ireland - Mollusc (marine) data for Great Britain and Ireland	Conchological Society of Great Britain &amp; Ireland	19989				GB	Llanfairfechan	GBIF			Europe	http://hdl.handle.net/2292/28636	Northern Europe
urn:catalog:GBIF:Solenidae:77768137	Solenidae:367	Solen marginatus	Pulteney. 1799	urn:lsid:marinespecies.org:taxname:141546	Animalia	species		present	77768137	PreservedSpecimen	http://data.gbif.org/occurrences/251602877	Conchological Society of Great Britain &amp; Ireland - Mollusc (marine) data for Great Britain and Ireland	Conchological Society of Great Britain &amp; Ireland	19989				GB	Aber	GBIF			Europe	http://hdl.handle.net/2292/28637	Northern Europe
urn:catalog:GBIF:Solenidae:77768177	Solenidae:368	Solen marginatus	Pulteney. 1799	urn:lsid:marinespecies.org:taxname:141546	Animalia	species		present	77768177	PreservedSpecimen	http://data.gbif.org/occurrences/251602917	Conchological Society of Great Britain &amp; Ireland - Mollusc (marine) data for Great Britain and Ireland	Conchological Society of Great Britain &amp; Ireland	19989				GB	Aber	GBIF			Europe	http://hdl.handle.net/2292/28638	Northern Europe
urn:catalog:GBIF:Solenidae:77768872	Solenidae:369	Solen marginatus	Pulteney. 1799	urn:lsid:marinespecies.org:taxname:141546	Animalia	species		present	77768872	PreservedSpecimen	http://data.gbif.org/occurrences/251603612	Conchological Society of Great Britain &amp; Ireland - Mollusc (marine) data for Great Britain and Ireland	Conchological Society of Great Britain &amp; Ireland	19989				GB	Fort Belan	GBIF			Europe	http://hdl.handle.net/2292/28639	Northern Europe
urn:catalog:GBIF:Solenidae:77769720	Solenidae:370	Solen marginatus	Pulteney. 1799	urn:lsid:marinespecies.org:taxname:141546	Animalia	species		present	77769720	PreservedSpecimen	http://data.gbif.org/occurrences/251604460	Conchological Society of Great Britain &amp; Ireland - Mollusc (marine) data for Great Britain and Ireland	Conchological Society of Great Britain &amp; Ireland	19989				GB	Nefyn, Lleyn Peninsula.	GBIF			Europe	http://hdl.handle.net/2292/28640	Northern Europe
urn:catalog:GBIF:Solenidae:77769930	Solenidae:371	Solen marginatus	Pulteney. 1799	urn:lsid:marinespecies.org:taxname:141546	Animalia	species		present	77769930	PreservedSpecimen	http://data.gbif.org/occurrences/251604670	Conchological Society of Great Britain &amp; Ireland - Mollusc (marine) data for Great Britain and Ireland	Conchological Society of Great Britain &amp; Ireland	19989				GB	Porth Dinllaen, Lleyn Peninsula.	GBIF			Europe	http://hdl.handle.net/2292/28641	Northern Europe
urn:catalog:GBIF:Solenidae:77771041	Solenidae:372	Solen marginatus	Pulteney. 1799	urn:lsid:marinespecies.org:taxname:141546	Animalia	species		present	77771041	PreservedSpecimen	http://data.gbif.org/occurrences/251605781	Conchological Society of Great Britain &amp; Ireland - Mollusc (marine) data for Great Britain and Ireland	Conchological Society of Great Britain &amp; Ireland	19989				GB	Penmon Point, Anglesey.	GBIF			Europe	http://hdl.handle.net/2292/28642	Northern Europe
urn:catalog:GBIF:Solenidae:77771127	Solenidae:373	Solen marginatus	Pulteney. 1799	urn:lsid:marinespecies.org:taxname:141546	Animalia	species		present	77771127	PreservedSpecimen	http://data.gbif.org/occurrences/251605867	Conchological Society of Great Britain &amp; Ireland - Mollusc (marine) data for Great Britain and Ireland	Conchological Society of Great Britain &amp; Ireland	19989				GB	Penmon, Anglesey.	GBIF			Europe	http://hdl.handle.net/2292/28643	Northern Europe
urn:catalog:GBIF:Solenidae:77771218	Solenidae:374	Solen marginatus	Pulteney. 1799	urn:lsid:marinespecies.org:taxname:141546	Animalia	species		present	77771218	PreservedSpecimen	http://data.gbif.org/occurrences/251605958	Conchological Society of Great Britain &amp; Ireland - Mollusc (marine) data for Great Britain and Ireland	Conchological Society of Great Britain &amp; Ireland	19989				GB	Llanddona, Anglesey.	GBIF			Europe	http://hdl.handle.net/2292/28644	Northern Europe
urn:catalog:GBIF:Solenidae:77771260	Solenidae:375	Solen marginatus	Pulteney. 1799	urn:lsid:marinespecies.org:taxname:141546	Animalia	species		present	77771260	PreservedSpecimen	http://data.gbif.org/occurrences/251606000	Conchological Society of Great Britain &amp; Ireland - Mollusc (marine) data for Great Britain and Ireland	Conchological Society of Great Britain &amp; Ireland	19989				GB	Llanddona, Anglesey.	GBIF			Europe	http://hdl.handle.net/2292/28645	Northern Europe
urn:catalog:GBIF:Solenidae:77771489	Solenidae:376	Solen marginatus	Pulteney. 1799	urn:lsid:marinespecies.org:taxname:141546	Animalia	species		present	77771489	PreservedSpecimen	http://data.gbif.org/occurrences/251606229	Conchological Society of Great Britain &amp; Ireland - Mollusc (marine) data for Great Britain and Ireland	Conchological Society of Great Britain &amp; Ireland	19989				GB	Llanddona, Anglesey.	GBIF			Europe	http://hdl.handle.net/2292/28646	Northern Europe
urn:catalog:GBIF:Solenidae:77771541	Solenidae:377	Solen marginatus	Pulteney. 1799	urn:lsid:marinespecies.org:taxname:141546	Animalia	species		present	77771541	PreservedSpecimen	http://data.gbif.org/occurrences/251606281	Conchological Society of Great Britain &amp; Ireland - Mollusc (marine) data for Great Britain and Ireland	Conchological Society of Great Britain &amp; Ireland	19989				GB	Llanddona, Anglesey.	GBIF			Europe	http://hdl.handle.net/2292/28647	Northern Europe
urn:catalog:GBIF:Solenidae:77771594	Solenidae:378	Solen marginatus	Pulteney. 1799	urn:lsid:marinespecies.org:taxname:141546	Animalia	species		present	77771594	PreservedSpecimen	http://data.gbif.org/occurrences/251606334	Conchological Society of Great Britain &amp; Ireland - Mollusc (marine) data for Great Britain and Ireland	Conchological Society of Great Britain &amp; Ireland	19989				GB	Llanddona, Anglesey.	GBIF			Europe	http://hdl.handle.net/2292/28648	Northern Europe
urn:catalog:GBIF:Solenidae:77771711	Solenidae:379	Solen marginatus	Pulteney. 1799	urn:lsid:marinespecies.org:taxname:141546	Animalia	species		present	77771711	PreservedSpecimen	http://data.gbif.org/occurrences/251606451	Conchological Society of Great Britain &amp; Ireland - Mollusc (marine) data for Great Britain and Ireland	Conchological Society of Great Britain &amp; Ireland	19989				GB	Llanddona, Anglesey.	GBIF			Europe	http://hdl.handle.net/2292/28649	Northern Europe
urn:catalog:GBIF:Solenidae:77771764	Solenidae:380	Solen marginatus	Pulteney. 1799	urn:lsid:marinespecies.org:taxname:141546	Animalia	species		present	77771764	PreservedSpecimen	http://data.gbif.org/occurrences/251606504	Conchological Society of Great Britain &amp; Ireland - Mollusc (marine) data for Great Britain and Ireland	Conchological Society of Great Britain &amp; Ireland	19989				GB	Red Wharf Bay, Anglesey.	GBIF			Europe	http://hdl.handle.net/2292/28650	Northern Europe
urn:catalog:GBIF:Solenidae:77771905	Solenidae:381	Solen marginatus	Pulteney. 1799	urn:lsid:marinespecies.org:taxname:141546	Animalia	species		present	77771905	PreservedSpecimen	http://data.gbif.org/occurrences/251606645	Conchological Society of Great Britain &amp; Ireland - Mollusc (marine) data for Great Britain and Ireland	Conchological Society of Great Britain &amp; Ireland	19989				GB	Red Wharf Bay, Anglesey.	GBIF			Europe	http://hdl.handle.net/2292/28651	Northern Europe
urn:catalog:GBIF:Solenidae:77771969	Solenidae:382	Solen marginatus	Pulteney. 1799	urn:lsid:marinespecies.org:taxname:141546	Animalia	species		present	77771969	PreservedSpecimen	http://data.gbif.org/occurrences/251606709	Conchological Society of Great Britain &amp; Ireland - Mollusc (marine) data for Great Britain and Ireland	Conchological Society of Great Britain &amp; Ireland	19989				GB	Red Wharf Bay, Anglesey.	GBIF			Europe	http://hdl.handle.net/2292/28652	Northern Europe
urn:catalog:GBIF:Solenidae:77772003	Solenidae:383	Solen marginatus	Pulteney. 1799	urn:lsid:marinespecies.org:taxname:141546	Animalia	species		present	77772003	PreservedSpecimen	http://data.gbif.org/occurrences/251606743	Conchological Society of Great Britain &amp; Ireland - Mollusc (marine) data for Great Britain and Ireland	Conchological Society of Great Britain &amp; Ireland	19989				GB	Red Wharf Bay, Anglesey.	GBIF			Europe	http://hdl.handle.net/2292/28653	Northern Europe
urn:catalog:GBIF:Solenidae:77772037	Solenidae:384	Solen marginatus	Pulteney. 1799	urn:lsid:marinespecies.org:taxname:141546	Animalia	species		present	77772037	PreservedSpecimen	http://data.gbif.org/occurrences/251606777	Conchological Society of Great Britain &amp; Ireland - Mollusc (marine) data for Great Britain and Ireland	Conchological Society of Great Britain &amp; Ireland	19989				GB	Red Wharf Bay, Anglesey.	GBIF			Europe	http://hdl.handle.net/2292/28654	Northern Europe
urn:catalog:GBIF:Solenidae:77772076	Solenidae:385	Solen marginatus	Pulteney. 1799	urn:lsid:marinespecies.org:taxname:141546	Animalia	species		present	77772076	PreservedSpecimen	http://data.gbif.org/occurrences/251606816	Conchological Society of Great Britain &amp; Ireland - Mollusc (marine) data for Great Britain and Ireland	Conchological Society of Great Britain &amp; Ireland	19989				GB	Benllech, Anglesey.	GBIF			Europe	http://hdl.handle.net/2292/28655	Northern Europe
urn:catalog:GBIF:Solenidae:77772130	Solenidae:386	Solen marginatus	Pulteney. 1799	urn:lsid:marinespecies.org:taxname:141546	Animalia	species		present	77772130	PreservedSpecimen	http://data.gbif.org/occurrences/251606870	Conchological Society of Great Britain &amp; Ireland - Mollusc (marine) data for Great Britain and Ireland	Conchological Society of Great Britain &amp; Ireland	19989				GB	Benllech, Anglesey.	GBIF			Europe	http://hdl.handle.net/2292/28656	Northern Europe
urn:catalog:GBIF:Solenidae:77772203	Solenidae:387	Solen marginatus	Pulteney. 1799	urn:lsid:marinespecies.org:taxname:141546	Animalia	species		present	77772203	PreservedSpecimen	http://data.gbif.org/occurrences/251606943	Conchological Society of Great Britain &amp; Ireland - Mollusc (marine) data for Great Britain and Ireland	Conchological Society of Great Britain &amp; Ireland	19989				GB	Benllech, Anglesey.	GBIF			Europe	http://hdl.handle.net/2292/28657	Northern Europe
urn:catalog:GBIF:Solenidae:77772282	Solenidae:388	Solen marginatus	Pulteney. 1799	urn:lsid:marinespecies.org:taxname:141546	Animalia	species		present	77772282	PreservedSpecimen	http://data.gbif.org/occurrences/251607022	Conchological Society of Great Britain &amp; Ireland - Mollusc (marine) data for Great Britain and Ireland	Conchological Society of Great Britain &amp; Ireland	19989				GB	Benllech, Anglesey.	GBIF			Europe	http://hdl.handle.net/2292/28658	Northern Europe
urn:catalog:GBIF:Solenidae:77772408	Solenidae:389	Solen marginatus	Pulteney. 1799	urn:lsid:marinespecies.org:taxname:141546	Animalia	species		present	77772408	PreservedSpecimen	http://data.gbif.org/occurrences/251607148	Conchological Society of Great Britain &amp; Ireland - Mollusc (marine) data for Great Britain and Ireland	Conchological Society of Great Britain &amp; Ireland	19989				GB	Benllech, Anglesey.	GBIF			Europe	http://hdl.handle.net/2292/28659	Northern Europe
urn:catalog:GBIF:Solenidae:77772534	Solenidae:390	Solen marginatus	Pulteney. 1799	urn:lsid:marinespecies.org:taxname:141546	Animalia	species		present	77772534	PreservedSpecimen	http://data.gbif.org/occurrences/251607274	Conchological Society of Great Britain &amp; Ireland - Mollusc (marine) data for Great Britain and Ireland	Conchological Society of Great Britain &amp; Ireland	19989				GB	Benllech, Anglesey.	GBIF			Europe	http://hdl.handle.net/2292/28660	Northern Europe
urn:catalog:GBIF:Solenidae:77772583	Solenidae:391	Solen marginatus	Pulteney. 1799	urn:lsid:marinespecies.org:taxname:141546	Animalia	species		present	77772583	PreservedSpecimen	http://data.gbif.org/occurrences/251607323	Conchological Society of Great Britain &amp; Ireland - Mollusc (marine) data for Great Britain and Ireland	Conchological Society of Great Britain &amp; Ireland	19989				GB	Benllech, Anglesey.	GBIF			Europe	http://hdl.handle.net/2292/28661	Northern Europe
urn:catalog:GBIF:Solenidae:77772731	Solenidae:392	Solen marginatus	Pulteney. 1799	urn:lsid:marinespecies.org:taxname:141546	Animalia	species		present	77772731	PreservedSpecimen	http://data.gbif.org/occurrences/251607471	Conchological Society of Great Britain &amp; Ireland - Mollusc (marine) data for Great Britain and Ireland	Conchological Society of Great Britain &amp; Ireland	19989				GB	Traeth Bychan, Anglesey.	GBIF			Europe	http://hdl.handle.net/2292/28662	Northern Europe
urn:catalog:GBIF:Solenidae:77772771	Solenidae:393	Solen marginatus	Pulteney. 1799	urn:lsid:marinespecies.org:taxname:141546	Animalia	species		present	77772771	PreservedSpecimen	http://data.gbif.org/occurrences/251607511	Conchological Society of Great Britain &amp; Ireland - Mollusc (marine) data for Great Britain and Ireland	Conchological Society of Great Britain &amp; Ireland	19989				GB	Traeth Bychan, Anglesey.	GBIF			Europe	http://hdl.handle.net/2292/28663	Northern Europe
urn:catalog:GBIF:Solenidae:77772834	Solenidae:394	Solen marginatus	Pulteney. 1799	urn:lsid:marinespecies.org:taxname:141546	Animalia	species		present	77772834	PreservedSpecimen	http://data.gbif.org/occurrences/251607574	Conchological Society of Great Britain &amp; Ireland - Mollusc (marine) data for Great Britain and Ireland	Conchological Society of Great Britain &amp; Ireland	19989				GB	Traeth Bychan, Anglesey.	GBIF			Europe	http://hdl.handle.net/2292/28664	Northern Europe
urn:catalog:GBIF:Solenidae:77773164	Solenidae:395	Solen marginatus	Pulteney. 1799	urn:lsid:marinespecies.org:taxname:141546	Animalia	species		present	77773164	PreservedSpecimen	http://data.gbif.org/occurrences/251607904	Conchological Society of Great Britain &amp; Ireland - Mollusc (marine) data for Great Britain and Ireland	Conchological Society of Great Britain &amp; Ireland	19989				GB	Traeth Lligwy, Anglesey.	GBIF			Europe	http://hdl.handle.net/2292/28665	Northern Europe
urn:catalog:GBIF:Solenidae:77773345	Solenidae:396	Solen marginatus	Pulteney. 1799	urn:lsid:marinespecies.org:taxname:141546	Animalia	species		present	77773345	PreservedSpecimen	http://data.gbif.org/occurrences/251608085	Conchological Society of Great Britain &amp; Ireland - Mollusc (marine) data for Great Britain and Ireland	Conchological Society of Great Britain &amp; Ireland	19989				GB	Traeth Lligwy, Anglesey.	GBIF			Europe	http://hdl.handle.net/2292/28666	Northern Europe
urn:catalog:GBIF:Solenidae:77773412	Solenidae:397	Solen marginatus	Pulteney. 1799	urn:lsid:marinespecies.org:taxname:141546	Animalia	species		present	77773412	PreservedSpecimen	http://data.gbif.org/occurrences/251608152	Conchological Society of Great Britain &amp; Ireland - Mollusc (marine) data for Great Britain and Ireland	Conchological Society of Great Britain &amp; Ireland	19989				GB	Traeth Lligwy, Anglesey.	GBIF			Europe	http://hdl.handle.net/2292/28667	Northern Europe
urn:catalog:GBIF:Solenidae:77777327	Solenidae:398	Solen marginatus	Pulteney. 1799	urn:lsid:marinespecies.org:taxname:141546	Animalia	species		present	77777327	PreservedSpecimen	http://data.gbif.org/occurrences/251612067	Conchological Society of Great Britain &amp; Ireland - Mollusc (marine) data for Great Britain and Ireland	Conchological Society of Great Britain &amp; Ireland	19989				GB	Traeth Mawr, Anglesey.	GBIF			Europe	http://hdl.handle.net/2292/28668	Northern Europe
urn:catalog:GBIF:Solenidae:77777376	Solenidae:399	Solen marginatus	Pulteney. 1799	urn:lsid:marinespecies.org:taxname:141546	Animalia	species		present	77777376	PreservedSpecimen	http://data.gbif.org/occurrences/251612116	Conchological Society of Great Britain &amp; Ireland - Mollusc (marine) data for Great Britain and Ireland	Conchological Society of Great Britain &amp; Ireland	19989				GB	Traeth Mawr, Anglesey.	GBIF			Europe	http://hdl.handle.net/2292/28669	Northern Europe
urn:catalog:GBIF:Solenidae:77777610	Solenidae:400	Solen marginatus	Pulteney. 1799	urn:lsid:marinespecies.org:taxname:141546	Animalia	species		present	77777610	PreservedSpecimen	http://data.gbif.org/occurrences/251612350	Conchological Society of Great Britain &amp; Ireland - Mollusc (marine) data for Great Britain and Ireland	Conchological Society of Great Britain &amp; Ireland	19989				GB	Bodorgan, Anglesey.	GBIF			Europe	http://hdl.handle.net/2292/28670	Northern Europe
urn:catalog:GBIF:Solenidae:77777787	Solenidae:401	Solen marginatus	Pulteney. 1799	urn:lsid:marinespecies.org:taxname:141546	Animalia	species		present	77777787	PreservedSpecimen	http://data.gbif.org/occurrences/251612527	Conchological Society of Great Britain &amp; Ireland - Mollusc (marine) data for Great Britain and Ireland	Conchological Society of Great Britain &amp; Ireland	19989				GB	Malltraeth Bay, Anglesey.	GBIF			Europe	http://hdl.handle.net/2292/28671	Northern Europe
urn:catalog:GBIF:Solenidae:77777859	Solenidae:402	Solen marginatus	Pulteney. 1799	urn:lsid:marinespecies.org:taxname:141546	Animalia	species		present	77777859	PreservedSpecimen	http://data.gbif.org/occurrences/251612599	Conchological Society of Great Britain &amp; Ireland - Mollusc (marine) data for Great Britain and Ireland	Conchological Society of Great Britain &amp; Ireland	19989				GB	Malltraeth Bay, Anglesey.	GBIF			Europe	http://hdl.handle.net/2292/28672	Northern Europe
urn:catalog:GBIF:Solenidae:77777945	Solenidae:403	Solen marginatus	Pulteney. 1799	urn:lsid:marinespecies.org:taxname:141546	Animalia	species		present	77777945	PreservedSpecimen	http://data.gbif.org/occurrences/251612685	Conchological Society of Great Britain &amp; Ireland - Mollusc (marine) data for Great Britain and Ireland	Conchological Society of Great Britain &amp; Ireland	19989				GB	Llanddwyn Island, Anglesey.	GBIF			Europe	http://hdl.handle.net/2292/28673	Northern Europe
urn:catalog:GBIF:Solenidae:77778094	Solenidae:404	Solen marginatus	Pulteney. 1799	urn:lsid:marinespecies.org:taxname:141546	Animalia	species		present	77778094	PreservedSpecimen	http://data.gbif.org/occurrences/251612834	Conchological Society of Great Britain &amp; Ireland - Mollusc (marine) data for Great Britain and Ireland	Conchological Society of Great Britain &amp; Ireland	19989				GB	Gwddw Llanddwyn, Anglesey.	GBIF			Europe	http://hdl.handle.net/2292/28674	Northern Europe
urn:catalog:GBIF:Solenidae:77780693	Solenidae:405	Solen marginatus	Pulteney. 1799	urn:lsid:marinespecies.org:taxname:141546	Animalia	species		present	77780693	PreservedSpecimen	http://data.gbif.org/occurrences/251615433	Conchological Society of Great Britain &amp; Ireland - Mollusc (marine) data for Great Britain and Ireland	Conchological Society of Great Britain &amp; Ireland	19989				GB	Porth Dinllaen.	GBIF			Europe	http://hdl.handle.net/2292/28675	Northern Europe
urn:catalog:GBIF:Solenidae:77781334	Solenidae:406	Solen marginatus	Pulteney. 1799	urn:lsid:marinespecies.org:taxname:141546	Animalia	species		present	77781334	PreservedSpecimen	http://data.gbif.org/occurrences/251616074	Conchological Society of Great Britain &amp; Ireland - Mollusc (marine) data for Great Britain and Ireland	Conchological Society of Great Britain &amp; Ireland	19988				GB	Cleveleys.	GBIF			Europe	http://hdl.handle.net/2292/28676	Northern Europe
urn:catalog:GBIF:Solenidae:77781461	Solenidae:407	Solen marginatus	Pulteney. 1799	urn:lsid:marinespecies.org:taxname:141546	Animalia	species		present	77781461	PreservedSpecimen	http://data.gbif.org/occurrences/251616201	Conchological Society of Great Britain &amp; Ireland - Mollusc (marine) data for Great Britain and Ireland	Conchological Society of Great Britain &amp; Ireland	19988				GB	Blackpool central.	GBIF			Europe	http://hdl.handle.net/2292/28677	Northern Europe
urn:catalog:GBIF:Solenidae:77781506	Solenidae:408	Solen marginatus	Pulteney. 1799	urn:lsid:marinespecies.org:taxname:141546	Animalia	species		present	77781506	PreservedSpecimen	http://data.gbif.org/occurrences/251616246	Conchological Society of Great Britain &amp; Ireland - Mollusc (marine) data for Great Britain and Ireland	Conchological Society of Great Britain &amp; Ireland	19988				GB	Blackpool central.	GBIF			Europe	http://hdl.handle.net/2292/28678	Northern Europe
urn:catalog:GBIF:Solenidae:77781598	Solenidae:409	Solen marginatus	Pulteney. 1799	urn:lsid:marinespecies.org:taxname:141546	Animalia	species		present	77781598	PreservedSpecimen	http://data.gbif.org/occurrences/251616378	Conchological Society of Great Britain &amp; Ireland - Mollusc (marine) data for Great Britain and Ireland	Conchological Society of Great Britain &amp; Ireland	19988				GB	St. Annes north.	GBIF			Europe	http://hdl.handle.net/2292/28679	Northern Europe
urn:catalog:GBIF:Solenidae:77781720	Solenidae:410	Solen marginatus	Pulteney. 1799	urn:lsid:marinespecies.org:taxname:141546	Animalia	species		present	77781720	PreservedSpecimen	http://data.gbif.org/occurrences/251616603	Conchological Society of Great Britain &amp; Ireland - Mollusc (marine) data for Great Britain and Ireland	Conchological Society of Great Britain &amp; Ireland	19988				GB	St. Annes north.	GBIF			Europe	http://hdl.handle.net/2292/28680	Northern Europe
urn:catalog:GBIF:Solenidae:77782150	Solenidae:411	Solen marginatus	Pulteney. 1799	urn:lsid:marinespecies.org:taxname:141546	Animalia	species		present	77782150	PreservedSpecimen	http://data.gbif.org/occurrences/251617463	Conchological Society of Great Britain &amp; Ireland - Mollusc (marine) data for Great Britain and Ireland	Conchological Society of Great Britain &amp; Ireland	19988				GB	St Annes South.	GBIF			Europe	http://hdl.handle.net/2292/28681	Northern Europe
urn:catalog:GBIF:Solenidae:77782227	Solenidae:412	Solen marginatus	Pulteney. 1799	urn:lsid:marinespecies.org:taxname:141546	Animalia	species		present	77782227	PreservedSpecimen	http://data.gbif.org/occurrences/251617617	Conchological Society of Great Britain &amp; Ireland - Mollusc (marine) data for Great Britain and Ireland	Conchological Society of Great Britain &amp; Ireland	19988				GB	St Annes South.	GBIF			Europe	http://hdl.handle.net/2292/28682	Northern Europe
urn:catalog:GBIF:Solenidae:77782438	Solenidae:413	Solen marginatus	Pulteney. 1799	urn:lsid:marinespecies.org:taxname:141546	Animalia	species		present	77782438	PreservedSpecimen	http://data.gbif.org/occurrences/251618039	Conchological Society of Great Britain &amp; Ireland - Mollusc (marine) data for Great Britain and Ireland	Conchological Society of Great Britain &amp; Ireland	19988				GB	Southport.	GBIF			Europe	http://hdl.handle.net/2292/28683	Northern Europe
urn:catalog:GBIF:Solenidae:77782473	Solenidae:414	Solen marginatus	Pulteney. 1799	urn:lsid:marinespecies.org:taxname:141546	Animalia	species		present	77782473	PreservedSpecimen	http://data.gbif.org/occurrences/251618109	Conchological Society of Great Britain &amp; Ireland - Mollusc (marine) data for Great Britain and Ireland	Conchological Society of Great Britain &amp; Ireland	19988				GB	Southport.	GBIF			Europe	http://hdl.handle.net/2292/28684	Northern Europe
urn:catalog:GBIF:Solenidae:77782511	Solenidae:415	Solen marginatus	Pulteney. 1799	urn:lsid:marinespecies.org:taxname:141546	Animalia	species		present	77782511	PreservedSpecimen	http://data.gbif.org/occurrences/251618185	Conchological Society of Great Britain &amp; Ireland - Mollusc (marine) data for Great Britain and Ireland	Conchological Society of Great Britain &amp; Ireland	19988				GB	Southport.	GBIF			Europe	http://hdl.handle.net/2292/28685	Northern Europe
urn:catalog:GBIF:Solenidae:77782545	Solenidae:416	Solen marginatus	Pulteney. 1799	urn:lsid:marinespecies.org:taxname:141546	Animalia	species		present	77782545	PreservedSpecimen	http://data.gbif.org/occurrences/251618253	Conchological Society of Great Britain &amp; Ireland - Mollusc (marine) data for Great Britain and Ireland	Conchological Society of Great Britain &amp; Ireland	19988				GB	Southport.	GBIF			Europe	http://hdl.handle.net/2292/28686	Northern Europe
urn:catalog:GBIF:Solenidae:77782601	Solenidae:417	Solen marginatus	Pulteney. 1799	urn:lsid:marinespecies.org:taxname:141546	Animalia	species		present	77782601	PreservedSpecimen	http://data.gbif.org/occurrences/251618365	Conchological Society of Great Britain &amp; Ireland - Mollusc (marine) data for Great Britain and Ireland	Conchological Society of Great Britain &amp; Ireland	19988				GB	Ainsdale.	GBIF			Europe	http://hdl.handle.net/2292/28687	Northern Europe
urn:catalog:GBIF:Solenidae:77783557	Solenidae:418	Solen marginatus	Pulteney. 1799	urn:lsid:marinespecies.org:taxname:141546	Animalia	species		present	77783557	PreservedSpecimen	http://data.gbif.org/occurrences/251620277	Conchological Society of Great Britain &amp; Ireland - Mollusc (marine) data for Great Britain and Ireland	Conchological Society of Great Britain &amp; Ireland	19988				GB	Talacre.	GBIF			Europe	http://hdl.handle.net/2292/28688	Northern Europe
urn:catalog:GBIF:Solenidae:77783585	Solenidae:419	Solen marginatus	Pulteney. 1799	urn:lsid:marinespecies.org:taxname:141546	Animalia	species		present	77783585	PreservedSpecimen	http://data.gbif.org/occurrences/251620333	Conchological Society of Great Britain &amp; Ireland - Mollusc (marine) data for Great Britain and Ireland	Conchological Society of Great Britain &amp; Ireland	19988				GB	Talacre.	GBIF			Europe	http://hdl.handle.net/2292/28689	Northern Europe
urn:catalog:GBIF:Solenidae:77783676	Solenidae:420	Solen marginatus	Pulteney. 1799	urn:lsid:marinespecies.org:taxname:141546	Animalia	species		present	77783676	PreservedSpecimen	http://data.gbif.org/occurrences/251620515	Conchological Society of Great Britain &amp; Ireland - Mollusc (marine) data for Great Britain and Ireland	Conchological Society of Great Britain &amp; Ireland	19988				GB	Point of Ayre.	GBIF			Europe	http://hdl.handle.net/2292/28690	Northern Europe
urn:catalog:GBIF:Solenidae:77783694	Solenidae:421	Solen marginatus	Pulteney. 1799	urn:lsid:marinespecies.org:taxname:141546	Animalia	species		present	77783694	PreservedSpecimen	http://data.gbif.org/occurrences/251620551	Conchological Society of Great Britain &amp; Ireland - Mollusc (marine) data for Great Britain and Ireland	Conchological Society of Great Britain &amp; Ireland	19988				GB	Point of Ayre.	GBIF			Europe	http://hdl.handle.net/2292/28691	Northern Europe
urn:catalog:GBIF:Solenidae:77783718	Solenidae:422	Solen marginatus	Pulteney. 1799	urn:lsid:marinespecies.org:taxname:141546	Animalia	species		present	77783718	PreservedSpecimen	http://data.gbif.org/occurrences/251620599	Conchological Society of Great Britain &amp; Ireland - Mollusc (marine) data for Great Britain and Ireland	Conchological Society of Great Britain &amp; Ireland	19988				GB	Prestatyn.	GBIF			Europe	http://hdl.handle.net/2292/28692	Northern Europe
urn:catalog:GBIF:Solenidae:77783756	Solenidae:423	Solen marginatus	Pulteney. 1799	urn:lsid:marinespecies.org:taxname:141546	Animalia	species		present	77783756	PreservedSpecimen	http://data.gbif.org/occurrences/251620675	Conchological Society of Great Britain &amp; Ireland - Mollusc (marine) data for Great Britain and Ireland	Conchological Society of Great Britain &amp; Ireland	19988				GB	Prestatyn.	GBIF			Europe	http://hdl.handle.net/2292/28693	Northern Europe
urn:catalog:GBIF:Solenidae:77783782	Solenidae:424	Solen marginatus	Pulteney. 1799	urn:lsid:marinespecies.org:taxname:141546	Animalia	species		present	77783782	PreservedSpecimen	http://data.gbif.org/occurrences/251620727	Conchological Society of Great Britain &amp; Ireland - Mollusc (marine) data for Great Britain and Ireland	Conchological Society of Great Britain &amp; Ireland	19988				GB	Prestatyn.	GBIF			Europe	http://hdl.handle.net/2292/28694	Northern Europe
urn:catalog:GBIF:Solenidae:77783840	Solenidae:425	Solen marginatus	Pulteney. 1799	urn:lsid:marinespecies.org:taxname:141546	Animalia	species		present	77783840	PreservedSpecimen	http://data.gbif.org/occurrences/251620843	Conchological Society of Great Britain &amp; Ireland - Mollusc (marine) data for Great Britain and Ireland	Conchological Society of Great Britain &amp; Ireland	19988				GB	Rhyl.	GBIF			Europe	http://hdl.handle.net/2292/28695	Northern Europe
urn:catalog:GBIF:Solenidae:77783979	Solenidae:426	Solen marginatus	Pulteney. 1799	urn:lsid:marinespecies.org:taxname:141546	Animalia	species		present	77783979	PreservedSpecimen	http://data.gbif.org/occurrences/251621120	Conchological Society of Great Britain &amp; Ireland - Mollusc (marine) data for Great Britain and Ireland	Conchological Society of Great Britain &amp; Ireland	19988				GB	Kinmel Bay.	GBIF			Europe	http://hdl.handle.net/2292/28696	Northern Europe
urn:catalog:GBIF:Solenidae:77784067	Solenidae:427	Solen marginatus	Pulteney. 1799	urn:lsid:marinespecies.org:taxname:141546	Animalia	species		present	77784067	PreservedSpecimen	http://data.gbif.org/occurrences/251621296	Conchological Society of Great Britain &amp; Ireland - Mollusc (marine) data for Great Britain and Ireland	Conchological Society of Great Britain &amp; Ireland	19988				GB	Pensarn.	GBIF			Europe	http://hdl.handle.net/2292/28697	Northern Europe
urn:catalog:GBIF:Solenidae:77785909	Solenidae:428	Solen marginatus	Pulteney. 1799	urn:lsid:marinespecies.org:taxname:141546	Animalia	species		present	77785909	PreservedSpecimen	http://data.gbif.org/occurrences/251624974	Conchological Society of Great Britain &amp; Ireland - Mollusc (marine) data for Great Britain and Ireland	Conchological Society of Great Britain &amp; Ireland	19982				GB	Twyni Beach, Wales	GBIF			Europe	http://hdl.handle.net/2292/28698	Northern Europe
urn:catalog:GBIF:Solenidae:88931452	Solenidae:429	Solen marginatus	Pulteney. 1799	urn:lsid:marinespecies.org:taxname:141546	Animalia	species		present	88931452	PreservedSpecimen	http://data.gbif.org/occurrences/252181747	Merseyside BioBank - Chris Felton's notebooks	Merseyside BioBank	20879				GB	Site name protected	GBIF			Europe	http://hdl.handle.net/2292/28699	Northern Europe
urn:catalog:GBIF:Solenidae:139208423	Solenidae:430	Solen marginatus	Pulteney. 1799	urn:lsid:marinespecies.org:taxname:141546	Animalia	species		present	139208423	PreservedSpecimen	http://data.gbif.org/occurrences/294945767	Countryside Council for Wales - Sublittoral Marine data from Countryside Council for Wales (CCW) Technical Support (Research & Monitoring) Contracts, Wales	Countryside Council for Wales	28009	Andrew Mackie			GB	Turbot Bank	GBIF			Europe	http://hdl.handle.net/2292/28700	Northern Europe
urn:catalog:GBIF:Solenidae:169180553	Solenidae:431	Solen marginatus	Pulteney. 1799	urn:lsid:marinespecies.org:taxname:141546	Animalia	species		present	169180553	PreservedSpecimen	http://data.gbif.org/occurrences/359251042	Merseyside BioBank - North Merseyside General Recordsets	Merseyside BioBank	32924				GB	Site name protected	GBIF			Europe	http://hdl.handle.net/2292/28701	Northern Europe
urn:catalog:GBIF:Solenidae:169180613	Solenidae:432	Solen marginatus	Pulteney. 1799	urn:lsid:marinespecies.org:taxname:141546	Animalia	species		present	169180613	PreservedSpecimen	http://data.gbif.org/occurrences/359251102	Merseyside BioBank - North Merseyside General Recordsets	Merseyside BioBank	32924				GB	Site name protected	GBIF			Europe	http://hdl.handle.net/2292/28702	Northern Europe
urn:catalog:GBIF:Solenidae:169180643	Solenidae:433	Solen marginatus	Pulteney. 1799	urn:lsid:marinespecies.org:taxname:141546	Animalia	species		present	169180643	PreservedSpecimen	http://data.gbif.org/occurrences/359251132	Merseyside BioBank - North Merseyside General Recordsets	Merseyside BioBank	32924				GB	Site name protected	GBIF			Europe	http://hdl.handle.net/2292/28703	Northern Europe
urn:catalog:GBIF:Solenidae:169180842	Solenidae:434	Solen marginatus	Pulteney. 1799	urn:lsid:marinespecies.org:taxname:141546	Animalia	species		present	169180842	PreservedSpecimen	http://data.gbif.org/occurrences/359251331	Merseyside BioBank - North Merseyside General Recordsets	Merseyside BioBank	32924				GB	Site name protected	GBIF			Europe	http://hdl.handle.net/2292/28704	Northern Europe
urn:catalog:GBIF:Solenidae:169180863	Solenidae:435	Solen marginatus	Pulteney. 1799	urn:lsid:marinespecies.org:taxname:141546	Animalia	species		present	169180863	PreservedSpecimen	http://data.gbif.org/occurrences/359251352	Merseyside BioBank - North Merseyside General Recordsets	Merseyside BioBank	32924				GB	Site name protected	GBIF			Europe	http://hdl.handle.net/2292/28705	Northern Europe
urn:catalog:GBIF:Solenidae:169189631	Solenidae:436	Solen marginatus	Pulteney. 1799	urn:lsid:marinespecies.org:taxname:141546	Animalia	species		present	169189631	PreservedSpecimen	http://data.gbif.org/occurrences/359260120	Merseyside BioBank - North Merseyside General Recordsets	Merseyside BioBank	32924				GB	Site name protected	GBIF			Europe	http://hdl.handle.net/2292/28706	Northern Europe
urn:catalog:GBIF:Solenidae:169196005	Solenidae:437	Solen marginatus	Pulteney. 1799	urn:lsid:marinespecies.org:taxname:141546	Animalia	species		present	169196005	PreservedSpecimen	http://data.gbif.org/occurrences/359266494	Merseyside BioBank - North Merseyside General Recordsets	Merseyside BioBank	32928				GB	Site name protected	GBIF			Europe	http://hdl.handle.net/2292/28707	Northern Europe
urn:catalog:GBIF:Solenidae:169634447	Solenidae:438	Solen marginatus	Pulteney. 1799	urn:lsid:marinespecies.org:taxname:141546	Animalia	species		present	169634447	PreservedSpecimen	http://data.gbif.org/occurrences/361355058	Countryside Council for Wales - Littoral Marine data from Countryside Council for Wales (CCW) Technical Support (Research & Monitoring) Contracts, Wales	Countryside Council for Wales	32957	CCW Phase 1 Intertidal Monitoring Team			GB	Port Talbot Harbour	GBIF			Europe	http://hdl.handle.net/2292/28708	Northern Europe
urn:catalog:GBIF:Solenidae:169663655	Solenidae:439	Solen marginatus	Pulteney. 1799	urn:lsid:marinespecies.org:taxname:141546	Animalia	species		present	169663655	PreservedSpecimen	http://data.gbif.org/occurrences/361413561	Countryside Council for Wales - Littoral Marine data from Countryside Council for Wales (CCW) Technical Support (Research & Monitoring) Contracts, Wales	Countryside Council for Wales	32957	CCW Phase 1 Intertidal Monitoring Team			GB	Gann Flats	GBIF			Europe	http://hdl.handle.net/2292/28709	Northern Europe
urn:catalog:GBIF:Solenidae:C.100034	Solenidae:440	Solen vaginoides	Lamarck, 1818	urn:lsid:marinespecies.org:taxname:413625	Animalia	species		present	C.100034	PreservedSpecimen	http://data.gbif.org/occurrences/223696192	Australian Museum provider for OZCAM	AM	Malacology	G.P. Whitley			AU	Moreton Bay, off Dunwich, Stradbroke Is	GBIF		Queensland		http://hdl.handle.net/2292/28710	Australia and New Zealand
urn:catalog:GBIF:Solenidae:C.100488	Solenidae:441	Solen fonesii	Dunker, 1862	urn:lsid:marinespecies.org:taxname:413497	Animalia	species		present	C.100488	PreservedSpecimen	http://data.gbif.org/occurrences/223696088	Australian Museum provider for OZCAM	AM	Malacology	B.W. Jenkins	2002-07-17 00:00:00.0		AU	Keppel Bay, Statute Point, N side	GBIF		Queensland		http://hdl.handle.net/2292/28711	Australia and New Zealand
urn:catalog:GBIF:Solenidae:C.103535	Solenidae:442	Solen fonesii	Dunker, 1862	urn:lsid:marinespecies.org:taxname:413497	Animalia	species		present	C.103535	PreservedSpecimen	http://data.gbif.org/occurrences/223696070	Australian Museum provider for OZCAM	AM	Malacology	W.F.Ponder & J.B.Burch	2002-07-17 00:00:00.0		AU	Arnhem Land, Maningrida, beach below Crocodile Research Station	GBIF		Northern Territory		http://hdl.handle.net/2292/28712	Australia and New Zealand
urn:catalog:GBIF:Solenidae:C.105741	Solenidae:443	Solen vaginoides	Lamarck, 1818	urn:lsid:marinespecies.org:taxname:413625	Animalia	species		present	C.105741	PreservedSpecimen	http://data.gbif.org/occurrences/223696112	Australian Museum provider for OZCAM	AM	Malacology				AU	Sydney, Manly Beach	GBIF		New South Wales		http://hdl.handle.net/2292/28713	Australia and New Zealand
urn:catalog:GBIF:Solenidae:C.107002	Solenidae:444	Solen fonesii	Dunker, 1862	urn:lsid:marinespecies.org:taxname:413497	Animalia	species		present	C.107002	PreservedSpecimen	http://data.gbif.org/occurrences/223696077	Australian Museum provider for OZCAM	AM	Malacology		2002-07-17 00:00:00.0		AU	Townsville	GBIF		Queensland		http://hdl.handle.net/2292/28714	Australia and New Zealand
urn:catalog:GBIF:Solenidae:C.111400	Solenidae:445	Solen vaginoides	Lamarck, 1818	urn:lsid:marinespecies.org:taxname:413625	Animalia	species		present	C.111400	PreservedSpecimen	http://data.gbif.org/occurrences/223696155	Australian Museum provider for OZCAM	AM	Malacology				AU	Sydney, Port Hacking, Gunnamatta Bay	GBIF		New South Wales		http://hdl.handle.net/2292/28715	Australia and New Zealand
urn:catalog:GBIF:Solenidae:C.124122	Solenidae:446	Solen vaginoides	Lamarck, 1818	urn:lsid:marinespecies.org:taxname:413625	Animalia	species		present	C.124122	PreservedSpecimen	http://data.gbif.org/occurrences/223696205	Australian Museum provider for OZCAM	AM	Malacology	J. McIntyre			AU	Sydney, off entrance to Botany Bay	GBIF		New South Wales		http://hdl.handle.net/2292/28716	Australia and New Zealand
urn:catalog:GBIF:Solenidae:C.124441	Solenidae:447	Solen vaginoides	Lamarck, 1818	urn:lsid:marinespecies.org:taxname:413625	Animalia	species		present	C.124441	PreservedSpecimen	http://data.gbif.org/occurrences/223696158	Australian Museum provider for OZCAM	AM	Malacology	CSIRO Fisheries			AU	Sydney, Port Hacking entrance	GBIF		New South Wales		http://hdl.handle.net/2292/28717	Australia and New Zealand
urn:catalog:GBIF:Solenidae:C.12829	Solenidae:448	Solen vaginoides	Lamarck, 1818	urn:lsid:marinespecies.org:taxname:413625	Animalia	species		present	C.12829	PreservedSpecimen	http://data.gbif.org/occurrences/223696179	Australian Museum provider for OZCAM	AM	Malacology	H.L. Kesteven			AU	Caloundra	GBIF		Queensland		http://hdl.handle.net/2292/28718	Australia and New Zealand
urn:catalog:GBIF:Solenidae:C.13933	Solenidae:449	Solen fonesii	Dunker, 1862	urn:lsid:marinespecies.org:taxname:413497	Animalia	species		present	C.13933	PreservedSpecimen	http://data.gbif.org/occurrences/223696066	Australian Museum provider for OZCAM	AM	Malacology	C.F.Godfrey & H.W.Christie	2002-07-17 00:00:00.0		AU	Port Darwin	GBIF		Northern Territory		http://hdl.handle.net/2292/28719	Australia and New Zealand
urn:catalog:GBIF:Solenidae:C.14241	Solenidae:450	Solen kajiyamai	Habe, 1964	urn:lsid:marinespecies.org:taxname:413502	Animalia	species		present	C.14241	PreservedSpecimen	http://data.gbif.org/occurrences/223696093	Australian Museum provider for OZCAM	AM	Malacology	C. Hedley			AU	Gulf of Carpentaria, beaches around Mapoon	GBIF		Queensland		http://hdl.handle.net/2292/28720	Australia and New Zealand
urn:catalog:GBIF:Solenidae:C.14243	Solenidae:451	Solen vaginoides	Lamarck, 1818	urn:lsid:marinespecies.org:taxname:413625	Animalia	species		present	C.14243	PreservedSpecimen	http://data.gbif.org/occurrences/223696139	Australian Museum provider for OZCAM	AM	Malacology	C. Hedley	2005-12-01 00:00:00.0		AU	Gulf of Carpentaria, beaches around Mapoon	GBIF		Queensland		http://hdl.handle.net/2292/28721	Australia and New Zealand
urn:catalog:GBIF:Solenidae:C.15306	Solenidae:452	Solen fonesii	Dunker, 1862	urn:lsid:marinespecies.org:taxname:413497	Animalia	species		present	C.15306	PreservedSpecimen	http://data.gbif.org/occurrences/223696086	Australian Museum provider for OZCAM	AM	Malacology	C. Hedley	2002-07-17 00:00:00.0		AU	Gulf of Carpentaria, 6 mls W of Van Diemens Inlet	GBIF		Queensland		http://hdl.handle.net/2292/28722	Australia and New Zealand
urn:catalog:GBIF:Solenidae:C.16028	Solenidae:453	Solen vaginoides	Lamarck, 1818	urn:lsid:marinespecies.org:taxname:413625	Animalia	species		present	C.16028	PreservedSpecimen	http://data.gbif.org/occurrences/223696169	Australian Museum provider for OZCAM	AM	Malacology				AU	Sydney, Port Jackson, Sow & Pigs Reef	GBIF		New South Wales		http://hdl.handle.net/2292/28723	Australia and New Zealand
urn:catalog:GBIF:Solenidae:C.19180	Solenidae:454	Solen vaginoides	Lamarck, 1818	urn:lsid:marinespecies.org:taxname:413625	Animalia	species		present	C.19180	PreservedSpecimen	http://data.gbif.org/occurrences/223696150	Australian Museum provider for OZCAM	AM	Malacology	G. Gross			AU	Moreton Bay	GBIF		Queensland		http://hdl.handle.net/2292/28724	Australia and New Zealand
urn:catalog:GBIF:Solenidae:C.19181	Solenidae:455	Solen fonesii	Dunker, 1862	urn:lsid:marinespecies.org:taxname:413497	Animalia	species		present	C.19181	PreservedSpecimen	http://data.gbif.org/occurrences/223696017	Australian Museum provider for OZCAM	AM	Malacology		2002-07-17 00:00:00.0		AU	Hervey Bay, Pialba	GBIF		Queensland		http://hdl.handle.net/2292/28725	Australia and New Zealand
urn:catalog:GBIF:Solenidae:C.211472	Solenidae:456	Solen vaginoides	Lamarck, 1818	urn:lsid:marinespecies.org:taxname:413625	Animalia	species		present	C.211472	PreservedSpecimen	http://data.gbif.org/occurrences/223696151	Australian Museum provider for OZCAM	AM	Malacology	I. Loch	2007-09-20 00:00:00.0		AU	Magnetic Is, Horseshoe Bay, off Townsville	GBIF		Queensland		http://hdl.handle.net/2292/28726	Australia and New Zealand
urn:catalog:GBIF:Solenidae:C.212151	Solenidae:457	Solen vaginoides	Lamarck, 1818	urn:lsid:marinespecies.org:taxname:413625	Animalia	species		present	C.212151	PreservedSpecimen	http://data.gbif.org/occurrences/223696189	Australian Museum provider for OZCAM	AM	Malacology	W.F.Ponder, I.Loch & P.Terrill	2007-10-15 00:00:00.0		AU	GBR, E of Sarina	GBIF		Queensland		http://hdl.handle.net/2292/28727	Australia and New Zealand
urn:catalog:GBIF:Solenidae:C.212152	Solenidae:458	Solen vaginoides	Lamarck, 1818	urn:lsid:marinespecies.org:taxname:413625	Animalia	species		present	C.212152	PreservedSpecimen	http://data.gbif.org/occurrences/223696198	Australian Museum provider for OZCAM	AM	Malacology	P.H.Colman & F.Rowe	2007-10-15 00:00:00.0		AU	GBR, E of Broad Sound	GBIF		Queensland		http://hdl.handle.net/2292/28728	Australia and New Zealand
urn:catalog:GBIF:Solenidae:C.212153	Solenidae:459	Solen vaginoides	Lamarck, 1818	urn:lsid:marinespecies.org:taxname:413625	Animalia	species		present	C.212153	PreservedSpecimen	http://data.gbif.org/occurrences/223696200	Australian Museum provider for OZCAM	AM	Malacology	P.H.Colman & F.Rowe	2007-10-15 00:00:00.0		AU	GBR, E of Sarina	GBIF		Queensland		http://hdl.handle.net/2292/28729	Australia and New Zealand
urn:catalog:GBIF:Solenidae:C.212154	Solenidae:460	Solen vaginoides	Lamarck, 1818	urn:lsid:marinespecies.org:taxname:413625	Animalia	species		present	C.212154	PreservedSpecimen	http://data.gbif.org/occurrences/223696199	Australian Museum provider for OZCAM	AM	Malacology	P.H.Colman & F.Rowe	2007-10-15 00:00:00.0		AU	GBR, W of Hayman Is	GBIF		Queensland		http://hdl.handle.net/2292/28730	Australia and New Zealand
urn:catalog:GBIF:Solenidae:C.212155	Solenidae:461	Solen vaginoides	Lamarck, 1818	urn:lsid:marinespecies.org:taxname:413625	Animalia	species		present	C.212155	PreservedSpecimen	http://data.gbif.org/occurrences/223696107	Australian Museum provider for OZCAM	AM	Malacology	Australian Museum party	2007-10-15 00:00:00.0		AU	GBR, Swain Reefs, 3km NE of W side of Bylund (Gillett) Cay	GBIF		Queensland		http://hdl.handle.net/2292/28731	Australia and New Zealand
urn:catalog:GBIF:Solenidae:C.212156	Solenidae:462	Solen vaginoides	Lamarck, 1818	urn:lsid:marinespecies.org:taxname:413625	Animalia	species		present	C.212156	PreservedSpecimen	http://data.gbif.org/occurrences/223696190	Australian Museum provider for OZCAM	AM	Malacology	W.F. Ponder, I. Loch	2007-10-15 00:00:00.0		AU	GBR, off Cairns	GBIF		Queensland		http://hdl.handle.net/2292/28732	Australia and New Zealand
urn:catalog:GBIF:Solenidae:C.212157	Solenidae:463	Solen vaginoides	Lamarck, 1818	urn:lsid:marinespecies.org:taxname:413625	Animalia	species		present	C.212157	PreservedSpecimen	http://data.gbif.org/occurrences/223696201	Australian Museum provider for OZCAM	AM	Malacology	P.H.Colman & F.Rowe	2007-10-15 00:00:00.0		AU	GBR, Whitsunday Passage	GBIF		Queensland		http://hdl.handle.net/2292/28733	Australia and New Zealand
urn:catalog:GBIF:Solenidae:C.212158	Solenidae:464	Solen vaginoides	Lamarck, 1818	urn:lsid:marinespecies.org:taxname:413625	Animalia	species		present	C.212158	PreservedSpecimen	http://data.gbif.org/occurrences/223696196	Australian Museum provider for OZCAM	AM	Malacology	I. Loch	2007-10-15 00:00:00.0		AU	Wonga Beach, S end, N of Mossman	GBIF		Queensland		http://hdl.handle.net/2292/28734	Australia and New Zealand
urn:catalog:GBIF:Solenidae:C.212159	Solenidae:465	Solen vaginoides	Lamarck, 1818	urn:lsid:marinespecies.org:taxname:413625	Animalia	species		present	C.212159	PreservedSpecimen	http://data.gbif.org/occurrences/223696111	Australian Museum provider for OZCAM	AM	Malacology	W.F. Ponder	2007-10-15 00:00:00.0		AU	Cape York Peninsula, Somerset Bay	GBIF		Queensland		http://hdl.handle.net/2292/28735	Australia and New Zealand
urn:catalog:GBIF:Solenidae:C.212160	Solenidae:466	Solen vaginoides	Lamarck, 1818	urn:lsid:marinespecies.org:taxname:413625	Animalia	species		present	C.212160	PreservedSpecimen	http://data.gbif.org/occurrences/223696113	Australian Museum provider for OZCAM	AM	Malacology	J. Laseron	2007-10-15 00:00:00.0		AU	Tannum Sands, S of Gladstone	GBIF		Queensland		http://hdl.handle.net/2292/28736	Australia and New Zealand
urn:catalog:GBIF:Solenidae:C.212161	Solenidae:467	Solen vaginoides	Lamarck, 1818	urn:lsid:marinespecies.org:taxname:413625	Animalia	species		present	C.212161	PreservedSpecimen	http://data.gbif.org/occurrences/223696194	Australian Museum provider for OZCAM	AM	Malacology	B. Page	2007-10-15 00:00:00.0		AU	Tannum Sands, S of Gladstone	GBIF		Queensland		http://hdl.handle.net/2292/28737	Australia and New Zealand
urn:catalog:GBIF:Solenidae:C.3025	Solenidae:468	Solen fonesii	Dunker, 1862	urn:lsid:marinespecies.org:taxname:413497	Animalia	species		present	C.3025	PreservedSpecimen	http://data.gbif.org/occurrences/223696059	Australian Museum provider for OZCAM	AM	Malacology		2002-07-17 00:00:00.0		AU	Townsville	GBIF		Queensland		http://hdl.handle.net/2292/28738	Australia and New Zealand
urn:catalog:GBIF:Solenidae:C.304374	Solenidae:469	Solen kajiyamai	Habe, 1964	urn:lsid:marinespecies.org:taxname:413502	Animalia	species		present	C.304374	PreservedSpecimen	http://data.gbif.org/occurrences/237311380	Australian Museum provider for OZCAM	AM	Malacology				AU	Cape York "township"	GBIF		Queensland		http://hdl.handle.net/2292/28739	Australia and New Zealand
urn:catalog:GBIF:Solenidae:C.324545	Solenidae:470	Solen vaginoides	Lamarck, 1818	urn:lsid:marinespecies.org:taxname:413625	Animalia	species		present	C.324545	PreservedSpecimen	http://data.gbif.org/occurrences/223696156	Australian Museum provider for OZCAM	AM	Malacology				AU	Inside Port Stephens	GBIF		New South Wales		http://hdl.handle.net/2292/28740	Australia and New Zealand
urn:catalog:GBIF:Solenidae:C.325279	Solenidae:471	Solen vaginoides	Lamarck, 1818	urn:lsid:marinespecies.org:taxname:413625	Animalia	species		present	C.325279	PreservedSpecimen	http://data.gbif.org/occurrences/223696178	Australian Museum provider for OZCAM	AM	Malacology	Australian Museum party			AU	Newtons Beach, Nadgee Fauna Reserve	GBIF		New South Wales		http://hdl.handle.net/2292/28741	Australia and New Zealand
urn:catalog:GBIF:Solenidae:C.325280	Solenidae:472	Solen vaginoides	Lamarck, 1818	urn:lsid:marinespecies.org:taxname:413625	Animalia	species		present	C.325280	PreservedSpecimen	http://data.gbif.org/occurrences/223696100	Australian Museum provider for OZCAM	AM	Malacology				AU	Off Eden	GBIF		New South Wales		http://hdl.handle.net/2292/28742	Australia and New Zealand
urn:catalog:GBIF:Solenidae:C.325281	Solenidae:473	Solen vaginoides	Lamarck, 1818	urn:lsid:marinespecies.org:taxname:413625	Animalia	species		present	C.325281	PreservedSpecimen	http://data.gbif.org/occurrences/223696109	Australian Museum provider for OZCAM	AM	Malacology	R. Bell			AU	Twofold Bay	GBIF		New South Wales		http://hdl.handle.net/2292/28743	Australia and New Zealand
urn:catalog:GBIF:Solenidae:C.325282	Solenidae:474	Solen vaginoides	Lamarck, 1818	urn:lsid:marinespecies.org:taxname:413625	Animalia	species		present	C.325282	PreservedSpecimen	http://data.gbif.org/occurrences/223696202	Australian Museum provider for OZCAM	AM	Malacology				AU	Off Eden	GBIF		New South Wales		http://hdl.handle.net/2292/28744	Australia and New Zealand
urn:catalog:GBIF:Solenidae:C.325283	Solenidae:475	Solen vaginoides	Lamarck, 1818	urn:lsid:marinespecies.org:taxname:413625	Animalia	species		present	C.325283	PreservedSpecimen	http://data.gbif.org/occurrences/223696115	Australian Museum provider for OZCAM	AM	Malacology	R. Bell			AU	Twofold Bay	GBIF		New South Wales		http://hdl.handle.net/2292/28745	Australia and New Zealand
urn:catalog:GBIF:Solenidae:C.325284	Solenidae:476	Solen vaginoides	Lamarck, 1818	urn:lsid:marinespecies.org:taxname:413625	Animalia	species		present	C.325284	PreservedSpecimen	http://data.gbif.org/occurrences/223696204	Australian Museum provider for OZCAM	AM	Malacology				AU	Merimbula, off Surfshed.	GBIF		New South Wales		http://hdl.handle.net/2292/28746	Australia and New Zealand
urn:catalog:GBIF:Solenidae:C.325285	Solenidae:477	Solen vaginoides	Lamarck, 1818	urn:lsid:marinespecies.org:taxname:413625	Animalia	species		present	C.325285	PreservedSpecimen	http://data.gbif.org/occurrences/223696164	Australian Museum provider for OZCAM	AM	Malacology				AU	Jervis Bay	GBIF		New South Wales		http://hdl.handle.net/2292/28747	Australia and New Zealand
urn:catalog:GBIF:Solenidae:C.325286	Solenidae:478	Solen vaginoides	Lamarck, 1818	urn:lsid:marinespecies.org:taxname:413625	Animalia	species		present	C.325286	PreservedSpecimen	http://data.gbif.org/occurrences/223696134	Australian Museum provider for OZCAM	AM	Malacology	CSIRO Fisheries			AU	Sydney S, Bate Bay, Cronulla Beach	GBIF		New South Wales		http://hdl.handle.net/2292/28748	Australia and New Zealand
urn:catalog:GBIF:Solenidae:C.325287	Solenidae:479	Solen vaginoides	Lamarck, 1818	urn:lsid:marinespecies.org:taxname:413625	Animalia	species		present	C.325287	PreservedSpecimen	http://data.gbif.org/occurrences/223696161	Australian Museum provider for OZCAM	AM	Malacology				AU	Sydney, Port Hacking, Gunnamatta Bay	GBIF		New South Wales		http://hdl.handle.net/2292/28749	Australia and New Zealand
urn:catalog:GBIF:Solenidae:C.325288	Solenidae:480	Solen vaginoides	Lamarck, 1818	urn:lsid:marinespecies.org:taxname:413625	Animalia	species		present	C.325288	PreservedSpecimen	http://data.gbif.org/occurrences/223696160	Australian Museum provider for OZCAM	AM	Malacology	T.A. Garrard			AU	Sydney, Port Hacking, Gunnamatta Bay	GBIF		New South Wales		http://hdl.handle.net/2292/28750	Australia and New Zealand
urn:catalog:GBIF:Solenidae:C.325289	Solenidae:481	Solen vaginoides	Lamarck, 1818	urn:lsid:marinespecies.org:taxname:413625	Animalia	species		present	C.325289	PreservedSpecimen	http://data.gbif.org/occurrences/223696173	Australian Museum provider for OZCAM	AM	Malacology	T. Ireland			AU	Sydney, Georges River, Dolls Point to Sans Souci baths	GBIF		New South Wales		http://hdl.handle.net/2292/28751	Australia and New Zealand
urn:catalog:GBIF:Solenidae:C.325290	Solenidae:482	Solen vaginoides	Lamarck, 1818	urn:lsid:marinespecies.org:taxname:413625	Animalia	species		present	C.325290	PreservedSpecimen	http://data.gbif.org/occurrences/223696126	Australian Museum provider for OZCAM	AM	Malacology	T. Ireland			AU	Sydney, Botany Bay, from Cooks River to Kyeemagh Baths	GBIF		New South Wales		http://hdl.handle.net/2292/28752	Australia and New Zealand
urn:catalog:GBIF:Solenidae:C.325291	Solenidae:483	Solen vaginoides	Lamarck, 1818	urn:lsid:marinespecies.org:taxname:413625	Animalia	species		present	C.325291	PreservedSpecimen	http://data.gbif.org/occurrences/223696130	Australian Museum provider for OZCAM	AM	Malacology	D.F.McMichael & J.C.Yaldwyn			AU	Quarantine Bay, North Head, Sydney Harbour	GBIF		New South Wales		http://hdl.handle.net/2292/28753	Australia and New Zealand
urn:catalog:GBIF:Solenidae:C.325292	Solenidae:484	Solen vaginoides	Lamarck, 1818	urn:lsid:marinespecies.org:taxname:413625	Animalia	species		present	C.325292	PreservedSpecimen	http://data.gbif.org/occurrences/223696174	Australian Museum provider for OZCAM	AM	Malacology	Malacological Soc. Aust.			AU	Sydney, Middle Harbour, off SE end Chinamans Beach	GBIF		New South Wales		http://hdl.handle.net/2292/28754	Australia and New Zealand
urn:catalog:GBIF:Solenidae:C.325293	Solenidae:485	Solen vaginoides	Lamarck, 1818	urn:lsid:marinespecies.org:taxname:413625	Animalia	species		present	C.325293	PreservedSpecimen	http://data.gbif.org/occurrences/223696172	Australian Museum provider for OZCAM	AM	Malacology	R.C. Inder			AU	Sydney, Middle Harbour, Balmoral, off Wy-ar-gine Pt (=Wyargine Pt)	GBIF		New South Wales		http://hdl.handle.net/2292/28755	Australia and New Zealand
urn:catalog:GBIF:Solenidae:C.325294	Solenidae:486	Solen vaginoides	Lamarck, 1818	urn:lsid:marinespecies.org:taxname:413625	Animalia	species		present	C.325294	PreservedSpecimen	http://data.gbif.org/occurrences/223696168	Australian Museum provider for OZCAM	AM	Malacology	J. Kerslake			AU	Sydney, Middle Harbour, Balmoral, N end Edwards Beach	GBIF		New South Wales		http://hdl.handle.net/2292/28756	Australia and New Zealand
urn:catalog:GBIF:Solenidae:C.325295	Solenidae:487	Solen vaginoides	Lamarck, 1818	urn:lsid:marinespecies.org:taxname:413625	Animalia	species		present	C.325295	PreservedSpecimen	http://data.gbif.org/occurrences/223696171	Australian Museum provider for OZCAM	AM	Malacology	D.F.McMichael & party			AU	Broken Bay, off Patonga Beach	GBIF		New South Wales		http://hdl.handle.net/2292/28757	Australia and New Zealand
urn:catalog:GBIF:Solenidae:C.325296	Solenidae:488	Solen vaginoides	Lamarck, 1818	urn:lsid:marinespecies.org:taxname:413625	Animalia	species		present	C.325296	PreservedSpecimen	http://data.gbif.org/occurrences/223696180	Australian Museum provider for OZCAM	AM	Malacology	J. Kerslake			AU	Broken Bay, Ettalong Beach	GBIF		New South Wales		http://hdl.handle.net/2292/28758	Australia and New Zealand
urn:catalog:GBIF:Solenidae:C.325297	Solenidae:489	Solen vaginoides	Lamarck, 1818	urn:lsid:marinespecies.org:taxname:413625	Animalia	species		present	C.325297	PreservedSpecimen	http://data.gbif.org/occurrences/223696148	Australian Museum provider for OZCAM	AM	Malacology				AU	Sydney, Broken Bay, Pittwater	GBIF		New South Wales		http://hdl.handle.net/2292/28759	Australia and New Zealand
urn:catalog:GBIF:Solenidae:C.325298	Solenidae:490	Solen vaginoides	Lamarck, 1818	urn:lsid:marinespecies.org:taxname:413625	Animalia	species		present	C.325298	PreservedSpecimen	http://data.gbif.org/occurrences/223696177	Australian Museum provider for OZCAM	AM	Malacology	W.F.Ponder & J.Voorwinde			AU	Sydney, N side of Middle Harbour, Castle Rock	GBIF		New South Wales		http://hdl.handle.net/2292/28760	Australia and New Zealand
urn:catalog:GBIF:Solenidae:C.325299	Solenidae:491	Solen vaginoides	Lamarck, 1818	urn:lsid:marinespecies.org:taxname:413625	Animalia	species		present	C.325299	PreservedSpecimen	http://data.gbif.org/occurrences/223696157	Australian Museum provider for OZCAM	AM	Malacology	Brazier			AU	Port Stephens, off Nelson Head	GBIF		New South Wales		http://hdl.handle.net/2292/28761	Australia and New Zealand
urn:catalog:GBIF:Solenidae:C.325469	Solenidae:492	Solen vaginoides	Lamarck, 1818	urn:lsid:marinespecies.org:taxname:413625	Animalia	species		present	C.325469	PreservedSpecimen	http://data.gbif.org/occurrences/223696162	Australian Museum provider for OZCAM	AM	Malacology	J. Kerslake			AU	Sydney, Middle Harbour, off Chinamans Beach	GBIF		New South Wales		http://hdl.handle.net/2292/28762	Australia and New Zealand
urn:catalog:GBIF:Solenidae:C.325470	Solenidae:493	Solen vaginoides	Lamarck, 1818	urn:lsid:marinespecies.org:taxname:413625	Animalia	species		present	C.325470	PreservedSpecimen	http://data.gbif.org/occurrences/223696102	Australian Museum provider for OZCAM	AM	Malacology				AU	Off Nelson Bay, Port Stephens	GBIF		New South Wales		http://hdl.handle.net/2292/28763	Australia and New Zealand
urn:catalog:GBIF:Solenidae:C.325471	Solenidae:494	Solen vaginoides	Lamarck, 1818	urn:lsid:marinespecies.org:taxname:413625	Animalia	species		present	C.325471	PreservedSpecimen	http://data.gbif.org/occurrences/223696149	Australian Museum provider for OZCAM	AM	Malacology				AU	Sydney, Middle Harbour, off Chinamans Beach	GBIF		New South Wales		http://hdl.handle.net/2292/28764	Australia and New Zealand
urn:catalog:GBIF:Solenidae:C.351450	Solenidae:495	Solen vaginoides	Lamarck, 1818	urn:lsid:marinespecies.org:taxname:413625	Animalia	species		present	C.351450	PreservedSpecimen	http://data.gbif.org/occurrences/223696118	Australian Museum provider for OZCAM	AM	Malacology	Marine Invertebrate Section			AU	Sydney, Botany Bay	GBIF		New South Wales		http://hdl.handle.net/2292/28765	Australia and New Zealand
urn:catalog:GBIF:Solenidae:C.351451	Solenidae:496	Solen vaginoides	Lamarck, 1818	urn:lsid:marinespecies.org:taxname:413625	Animalia	species		present	C.351451	PreservedSpecimen	http://data.gbif.org/occurrences/223696138	Australian Museum provider for OZCAM	AM	Malacology	Marine Invertebrate Section			AU	Sydney, Botany Bay	GBIF		New South Wales		http://hdl.handle.net/2292/28766	Australia and New Zealand
urn:catalog:GBIF:Solenidae:C.351453	Solenidae:497	Solen vaginoides	Lamarck, 1818	urn:lsid:marinespecies.org:taxname:413625	Animalia	species		present	C.351453	PreservedSpecimen	http://data.gbif.org/occurrences/223696125	Australian Museum provider for OZCAM	AM	Malacology	Marine Invertebrate Section			AU	Sydney, Botany Bay	GBIF		New South Wales		http://hdl.handle.net/2292/28767	Australia and New Zealand
urn:catalog:GBIF:Solenidae:C.351454	Solenidae:498	Solen vaginoides	Lamarck, 1818	urn:lsid:marinespecies.org:taxname:413625	Animalia	species		present	C.351454	PreservedSpecimen	http://data.gbif.org/occurrences/223696136	Australian Museum provider for OZCAM	AM	Malacology	Marine Invertebrate Section			AU	Sydney, Botany Bay	GBIF		New South Wales		http://hdl.handle.net/2292/28768	Australia and New Zealand
urn:catalog:GBIF:Solenidae:C.356807	Solenidae:499	Solen vaginoides	Lamarck, 1818	urn:lsid:marinespecies.org:taxname:413625	Animalia	species		present	C.356807	PreservedSpecimen	http://data.gbif.org/occurrences/223696159	Australian Museum provider for OZCAM	AM	Malacology				AU	Sydney, Middle Harbour, Balmoral Beach	GBIF		New South Wales		http://hdl.handle.net/2292/28769	Australia and New Zealand
urn:catalog:GBIF:Solenidae:C.36314	Solenidae:500	Solen fonesii	Dunker, 1862	urn:lsid:marinespecies.org:taxname:413497	Animalia	species		present	C.36314	PreservedSpecimen	http://data.gbif.org/occurrences/223696082	Australian Museum provider for OZCAM	AM	Malacology	C. Hedley	2002-07-17 00:00:00.0		AU	Cape York, Telegraph Station	GBIF		Queensland		http://hdl.handle.net/2292/28770	Australia and New Zealand
urn:catalog:GBIF:Solenidae:C.394617	Solenidae:501	Solen vaginoides	Lamarck, 1818	urn:lsid:marinespecies.org:taxname:413625	Animalia	species		present	C.394617	PreservedSpecimen	http://data.gbif.org/occurrences/223696132	Australian Museum provider for OZCAM	AM	Malacology	E. Pope			AU	Moreton Bay, Stradbroke Is, Dunwich	GBIF		Queensland		http://hdl.handle.net/2292/28771	Australia and New Zealand
urn:catalog:GBIF:Solenidae:C.394618	Solenidae:502	Solen vaginoides	Lamarck, 1819	urn:lsid:marinespecies.org:taxname:413625	Animalia	species		present	C.394618	PreservedSpecimen	http://data.gbif.org/occurrences/223696145	Australian Museum provider for OZCAM	AM	Malacology	A.A. Racek			AU	Moreton Bay, off Peel Is	GBIF		Queensland		http://hdl.handle.net/2292/28772	Australia and New Zealand
urn:catalog:GBIF:Solenidae:C.394619	Solenidae:503	Solen vaginoides	Lamarck, 1820	urn:lsid:marinespecies.org:taxname:413625	Animalia	species		present	C.394619	PreservedSpecimen	http://data.gbif.org/occurrences/223696103	Australian Museum provider for OZCAM	AM	Malacology				AU	Moreton Bay, 2mls SE of Redlands Bay jetty	GBIF		Queensland		http://hdl.handle.net/2292/28773	Australia and New Zealand
urn:catalog:GBIF:Solenidae:C.411401	Solenidae:504	Solen vaginoides	Lamarck, 1821	urn:lsid:marinespecies.org:taxname:413625	Animalia	species		present	C.411401	PreservedSpecimen	http://data.gbif.org/occurrences/223696166	Australian Museum provider for OZCAM	AM	Malacology	D.L. Beechey, H. Ronay	2004-04-19 00:00:00.0		AU	Fraser Is, offshore of Sandy Point, S of Mooan	GBIF		Queensland		http://hdl.handle.net/2292/28774	Australia and New Zealand
urn:catalog:GBIF:Solenidae:C.411402	Solenidae:505	Solen vaginoides	Lamarck, 1822	urn:lsid:marinespecies.org:taxname:413625	Animalia	species		present	C.411402	PreservedSpecimen	http://data.gbif.org/occurrences/223696165	Australian Museum provider for OZCAM	AM	Malacology	D.L. Beechey, A.C. Miller, H. Ronay	2004-04-20 00:00:00.0		AU	Great Sandy Strait, SE of Urangan	GBIF		Queensland		http://hdl.handle.net/2292/28775	Australia and New Zealand
urn:catalog:GBIF:Solenidae:C.411404	Solenidae:506	Solen fonesii	Dunker, 1862	urn:lsid:marinespecies.org:taxname:413497	Animalia	species		present	C.411404	PreservedSpecimen	http://data.gbif.org/occurrences/223696061	Australian Museum provider for OZCAM	AM	Malacology	D.L. Beechey, H. Ronay	2002-06-17 00:00:00.0		AU	Fraser Is, offshore of Sandy Point, S of Mooan	GBIF		Queensland		http://hdl.handle.net/2292/28776	Australia and New Zealand
urn:catalog:GBIF:Solenidae:C.411405	Solenidae:507	Solen fonesii	Dunker, 1862	urn:lsid:marinespecies.org:taxname:413497	Animalia	species		present	C.411405	PreservedSpecimen	http://data.gbif.org/occurrences/223696060	Australian Museum provider for OZCAM	AM	Malacology	D.L. Beechey, A.C. Miller, H. Ronay	2002-06-17 00:00:00.0		AU	Great Sandy Strait, SE of Urangan	GBIF		Queensland		http://hdl.handle.net/2292/28777	Australia and New Zealand
urn:catalog:GBIF:Solenidae:C.413068	Solenidae:508	Solen fonesii	Dunker, 1862	urn:lsid:marinespecies.org:taxname:413497	Animalia	species		present	C.413068	PreservedSpecimen	http://data.gbif.org/occurrences/223696040	Australian Museum provider for OZCAM	AM	Malacology	W.F. Ponder & G. Wilson	2002-07-17 00:00:00.0		AU	Gulf of Carpentaria, beach between Tully Inlet & Massacre Inlet, ca. 30km E of NT border	GBIF		Queensland		http://hdl.handle.net/2292/28778	Australia and New Zealand
urn:catalog:GBIF:Solenidae:C.413581	Solenidae:509	Solen fonesii	Dunker, 1862	urn:lsid:marinespecies.org:taxname:413497	Animalia	species		present	C.413581	PreservedSpecimen	http://data.gbif.org/occurrences/223696048	Australian Museum provider for OZCAM	AM	Malacology	I.Loch & B.Duckworth	2002-07-17 00:00:00.0		AU	Moreton Bay, Nudgee Beach	GBIF		Queensland		http://hdl.handle.net/2292/28779	Australia and New Zealand
urn:catalog:GBIF:Solenidae:C.413582	Solenidae:510	Solen fonesii	Dunker, 1862	urn:lsid:marinespecies.org:taxname:413497	Animalia	species		present	C.413582	PreservedSpecimen	http://data.gbif.org/occurrences/223696079	Australian Museum provider for OZCAM	AM	Malacology	G.P. Whitley	2002-07-17 00:00:00.0		AU	Moreton Bay, off Dunwich, Stradbroke Is	GBIF		Queensland		http://hdl.handle.net/2292/28780	Australia and New Zealand
urn:catalog:GBIF:Solenidae:C.413583	Solenidae:511	Solen fonesii	Dunker, 1862	urn:lsid:marinespecies.org:taxname:413497	Animalia	species		present	C.413583	PreservedSpecimen	http://data.gbif.org/occurrences/223696018	Australian Museum provider for OZCAM	AM	Malacology	H.R. Elvery	2002-07-17 00:00:00.0		AU	Moreton Bay, Wynnum	GBIF		Queensland		http://hdl.handle.net/2292/28781	Australia and New Zealand
urn:catalog:GBIF:Solenidae:C.413584	Solenidae:512	Solen fonesii	Dunker, 1862	urn:lsid:marinespecies.org:taxname:413497	Animalia	species		present	C.413584	PreservedSpecimen	http://data.gbif.org/occurrences/223696030	Australian Museum provider for OZCAM	AM	Malacology	A.R. Riddle	2002-07-17 00:00:00.0		AU	Moreton Bay, Sandgate	GBIF		Queensland		http://hdl.handle.net/2292/28782	Australia and New Zealand
urn:catalog:GBIF:Solenidae:C.413588	Solenidae:513	Solen fonesii	Dunker, 1862	urn:lsid:marinespecies.org:taxname:413497	Animalia	species		present	C.413588	PreservedSpecimen	http://data.gbif.org/occurrences/223696023	Australian Museum provider for OZCAM	AM	Malacology		2002-07-17 00:00:00.0		AU	Hervey Bay, Pialba	GBIF		Queensland		http://hdl.handle.net/2292/28783	Australia and New Zealand
urn:catalog:GBIF:Solenidae:C.413589	Solenidae:514	Solen fonesii	Dunker, 1862	urn:lsid:marinespecies.org:taxname:413497	Animalia	species		present	C.413589	PreservedSpecimen	http://data.gbif.org/occurrences/223696033	Australian Museum provider for OZCAM	AM	Malacology		2002-07-17 00:00:00.0		AU	Hervey Bay, Dundowran Beach	GBIF		Queensland		http://hdl.handle.net/2292/28784	Australia and New Zealand
urn:catalog:GBIF:Solenidae:C.413595	Solenidae:515	Solen fonesii	Dunker, 1862	urn:lsid:marinespecies.org:taxname:413497	Animalia	species		present	C.413595	PreservedSpecimen	http://data.gbif.org/occurrences/223696027	Australian Museum provider for OZCAM	AM	Malacology		2002-07-17 00:00:00.0		AU	Hervey Bay, Dundowran Beach	GBIF		Queensland		http://hdl.handle.net/2292/28785	Australia and New Zealand
urn:catalog:GBIF:Solenidae:C.413596	Solenidae:516	Solen fonesii	Dunker, 1862	urn:lsid:marinespecies.org:taxname:413497	Animalia	species		present	C.413596	PreservedSpecimen	http://data.gbif.org/occurrences/223696029	Australian Museum provider for OZCAM	AM	Malacology		2002-07-17 00:00:00.0		AU	Burnett Heads	GBIF		Queensland		http://hdl.handle.net/2292/28786	Australia and New Zealand
urn:catalog:GBIF:Solenidae:C.413597	Solenidae:517	Solen fonesii	Dunker, 1862	urn:lsid:marinespecies.org:taxname:413497	Animalia	species		present	C.413597	PreservedSpecimen	http://data.gbif.org/occurrences/223696084	Australian Museum provider for OZCAM	AM	Malacology	W.F.Ponder & T.Nielsen	2002-07-17 00:00:00.0		AU	North Keppel Is, Keppel Bay, off NW end	GBIF		Queensland		http://hdl.handle.net/2292/28787	Australia and New Zealand
urn:catalog:GBIF:Solenidae:C.413598	Solenidae:518	Solen fonesii	Dunker, 1862	urn:lsid:marinespecies.org:taxname:413497	Animalia	species		present	C.413598	PreservedSpecimen	http://data.gbif.org/occurrences/223696022	Australian Museum provider for OZCAM	AM	Malacology	G.P. Whitley	2002-07-17 00:00:00.0		AU	Keppel Bay, Yeppoon	GBIF		Queensland		http://hdl.handle.net/2292/28788	Australia and New Zealand
urn:catalog:GBIF:Solenidae:C.413599	Solenidae:519	Solen fonesii	Dunker, 1862	urn:lsid:marinespecies.org:taxname:413497	Animalia	species		present	C.413599	PreservedSpecimen	http://data.gbif.org/occurrences/223696024	Australian Museum provider for OZCAM	AM	Malacology		2002-07-17 00:00:00.0		AU	Keppel Bay, Yeppoon	GBIF		Queensland		http://hdl.handle.net/2292/28789	Australia and New Zealand
urn:catalog:GBIF:Solenidae:C.414094	Solenidae:520	Solen vaginoides	Lamarck, 1818	urn:lsid:marinespecies.org:taxname:413625	Animalia	species		present	C.414094	PreservedSpecimen	http://data.gbif.org/occurrences/223696207	Australian Museum provider for OZCAM	AM	Malacology	W.F. Ponder			AU	Cremorne, W side of Frederick Henry Bay	GBIF		Tasmania		http://hdl.handle.net/2292/28790	Australia and New Zealand
urn:catalog:GBIF:Solenidae:C.414100	Solenidae:521	Solen vaginoides	Lamarck, 1818	urn:lsid:marinespecies.org:taxname:413625	Animalia	species		present	C.414100	PreservedSpecimen	http://data.gbif.org/occurrences/223696099	Australian Museum provider for OZCAM	AM	Malacology	G.P. Whitley			AU	Stanley	GBIF		Tasmania		http://hdl.handle.net/2292/28791	Australia and New Zealand
urn:catalog:GBIF:Solenidae:C.414101	Solenidae:522	Solen vaginoides	Lamarck, 1818	urn:lsid:marinespecies.org:taxname:413625	Animalia	species		present	C.414101	PreservedSpecimen	http://data.gbif.org/occurrences/223696170	Australian Museum provider for OZCAM	AM	Malacology	D. & R.Pearson	2002-08-08 00:00:00.0		AU	Port Stephens, Hawks Nest Beach	GBIF		New South Wales		http://hdl.handle.net/2292/28792	Australia and New Zealand
urn:catalog:GBIF:Solenidae:C.415875	Solenidae:523	Solen vaginoides	Lamarck, 1818	urn:lsid:marinespecies.org:taxname:413625	Animalia	species		present	C.415875	PreservedSpecimen	http://data.gbif.org/occurrences/223696153	Australian Museum provider for OZCAM	AM	Malacology	I. Loch, D.L. Beechey, A.C. Miller	2002-10-21 00:00:00.0		AU	Shoalwater Bay, off Canoe Passage between Townshend & Marquis Ids	GBIF		Queensland		http://hdl.handle.net/2292/28793	Australia and New Zealand
urn:catalog:GBIF:Solenidae:C.415880	Solenidae:524	Solen vaginoides	Lamarck, 1818	urn:lsid:marinespecies.org:taxname:413625	Animalia	species		present	C.415880	PreservedSpecimen	http://data.gbif.org/occurrences/223696154	Australian Museum provider for OZCAM	AM	Malacology	I. Loch, D.L. Beechey, A.C. Miller	2002-10-21 00:00:00.0		AU	Duke Group, Marble Is, Homestead Bay	GBIF		Queensland		http://hdl.handle.net/2292/28794	Australia and New Zealand
urn:catalog:GBIF:Solenidae:C.419517	Solenidae:525	Solen vaginoides	Lamarck, 1818	urn:lsid:marinespecies.org:taxname:413625	Animalia	species		present	C.419517	PreservedSpecimen	http://data.gbif.org/occurrences/223696105	Australian Museum provider for OZCAM	AM	Malacology	I. Loch, D.L. Beechey, A.C. Miller	2003-01-03 00:00:00.0		AU	Shoalwater Bay, Swan Is, W side	GBIF		Queensland		http://hdl.handle.net/2292/28795	Australia and New Zealand
urn:catalog:GBIF:Solenidae:C.434290	Solenidae:526	Solen vaginoides	Lamarck, 1818	urn:lsid:marinespecies.org:taxname:413625	Animalia	species		present	C.434290	PreservedSpecimen	http://data.gbif.org/occurrences/223696147	Australian Museum provider for OZCAM	AM	Malacology	H. Blackburn	2004-04-14 00:00:00.0		AU	Kangaroo Is, Hog Bay	GBIF		South Australia		http://hdl.handle.net/2292/28796	Australia and New Zealand
urn:catalog:GBIF:Solenidae:C.435273	Solenidae:527	Solen vaginoides	Lamarck, 1818	urn:lsid:marinespecies.org:taxname:413625	Animalia	species		present	C.435273	PreservedSpecimen	http://data.gbif.org/occurrences/223696167	Australian Museum provider for OZCAM	AM	Malacology		2004-05-20 00:00:00.0		AU	Port Stephens	GBIF		New South Wales		http://hdl.handle.net/2292/28797	Australia and New Zealand
urn:catalog:GBIF:Solenidae:C.446545	Solenidae:528	Solen vaginoides	Lamarck, 1818	urn:lsid:marinespecies.org:taxname:413625	Animalia	species		present	C.446545	PreservedSpecimen	http://data.gbif.org/occurrences/223696124	Australian Museum provider for OZCAM	AM	Malacology	T. Iredale			AU	Seaforth, N of Mackay	GBIF		Queensland		http://hdl.handle.net/2292/28798	Australia and New Zealand
urn:catalog:GBIF:Solenidae:C.446546	Solenidae:529	Solen vaginoides	Lamarck, 1818	urn:lsid:marinespecies.org:taxname:413625	Animalia	species		present	C.446546	PreservedSpecimen	http://data.gbif.org/occurrences/223696110	Australian Museum provider for OZCAM	AM	Malacology	I. Loch	2005-07-30 00:00:00.0		AU	Blacks Beach, N of Mackay	GBIF		Queensland		http://hdl.handle.net/2292/28799	Australia and New Zealand
urn:catalog:GBIF:Solenidae:C.447508	Solenidae:530	Solen fonesii	Dunker, 1862	urn:lsid:marinespecies.org:taxname:413497	Animalia	species		present	C.447508	PreservedSpecimen	http://data.gbif.org/occurrences/223696063	Australian Museum provider for OZCAM	AM	Malacology	I. Loch, D.L. Beechey	2005-08-20 00:00:00.0		AU	Keppel Bay, Kemps Beach	GBIF		Queensland		http://hdl.handle.net/2292/28800	Australia and New Zealand
urn:catalog:GBIF:Solenidae:C.447509	Solenidae:531	Solen fonesii	Dunker, 1863	urn:lsid:marinespecies.org:taxname:413497	Animalia	species		present	C.447509	PreservedSpecimen	http://data.gbif.org/occurrences/223696065	Australian Museum provider for OZCAM	AM	Malacology	T. Iredale	2002-07-17 00:00:00.0		AU	Seaforth, N of Mackay	GBIF		Queensland		http://hdl.handle.net/2292/28801	Australia and New Zealand
urn:catalog:GBIF:Solenidae:C.447510	Solenidae:532	Solen fonesii	Dunker, 1864	urn:lsid:marinespecies.org:taxname:413497	Animalia	species		present	C.447510	PreservedSpecimen	http://data.gbif.org/occurrences/223696064	Australian Museum provider for OZCAM	AM	Malacology	T.Iredale & M.Ward	2002-07-17 00:00:00.0		AU	GBR, Whitsunday Passage, Lindeman Is	GBIF		Queensland		http://hdl.handle.net/2292/28802	Australia and New Zealand
urn:catalog:GBIF:Solenidae:C.447511	Solenidae:533	Solen fonesii	Dunker, 1865	urn:lsid:marinespecies.org:taxname:413497	Animalia	species		present	C.447511	PreservedSpecimen	http://data.gbif.org/occurrences/223696016	Australian Museum provider for OZCAM	AM	Malacology	M. Ward	2002-07-17 00:00:00.0		AU	GBR, Whitsunday Passage, Lindeman Is	GBIF		Queensland		http://hdl.handle.net/2292/28803	Australia and New Zealand
urn:catalog:GBIF:Solenidae:C.449370	Solenidae:534	Solen aureomaculatus	Habe, 1964	urn:lsid:marinespecies.org:taxname:413340	Animalia	species		present	C.449370	PreservedSpecimen	http://data.gbif.org/occurrences/223696010	Australian Museum provider for OZCAM	AM	Malacology	J. Oliver			AU	Gulf of Carpentaria, Groote Eylandt	GBIF		Northern Territory		http://hdl.handle.net/2292/28804	Australia and New Zealand
urn:catalog:GBIF:Solenidae:C.449372	Solenidae:535	Solen aureomaculatus	Habe, 1964	urn:lsid:marinespecies.org:taxname:413340	Animalia	species		present	C.449372	PreservedSpecimen	http://data.gbif.org/occurrences/223696006	Australian Museum provider for OZCAM	AM	Malacology				AU	Cape York (tip)	GBIF		Queensland		http://hdl.handle.net/2292/28805	Australia and New Zealand
urn:catalog:GBIF:Solenidae:C.449373	Solenidae:536	Solen aureomaculatus	Habe, 1964	urn:lsid:marinespecies.org:taxname:413340	Animalia	species		present	C.449373	PreservedSpecimen	http://data.gbif.org/occurrences/223696011	Australian Museum provider for OZCAM	AM	Malacology	D.F.McMichael & party			AU	Gulf of Carpentaria, S of Sweers Is	GBIF		Queensland		http://hdl.handle.net/2292/28806	Australia and New Zealand
urn:catalog:GBIF:Solenidae:C.449374	Solenidae:537	Solen aureomaculatus	Habe, 1964	urn:lsid:marinespecies.org:taxname:413340	Animalia	species		present	C.449374	PreservedSpecimen	http://data.gbif.org/occurrences/223696012	Australian Museum provider for OZCAM	AM	Malacology	I. Loch			AU	Townsville, Rowes Bay	GBIF		Queensland		http://hdl.handle.net/2292/28807	Australia and New Zealand
urn:catalog:GBIF:Solenidae:C.449375	Solenidae:538	Solen aureomaculatus	Habe, 1964	urn:lsid:marinespecies.org:taxname:413340	Animalia	species		present	C.449375	PreservedSpecimen	http://data.gbif.org/occurrences/223696009	Australian Museum provider for OZCAM	AM	Malacology	Gardner			AU	Magnetic Is, off Townsville	GBIF		Queensland		http://hdl.handle.net/2292/28808	Australia and New Zealand
urn:catalog:GBIF:Solenidae:C.449376	Solenidae:539	Solen kajiyamai	Habe, 1964	urn:lsid:marinespecies.org:taxname:413502	Animalia	species		present	C.449376	PreservedSpecimen	http://data.gbif.org/occurrences/223696096	Australian Museum provider for OZCAM	AM	Malacology	W.F.Ponder & T.Nielsen			AU	North Keppel Is, Keppel Bay, off NW end	GBIF		Queensland		http://hdl.handle.net/2292/28809	Australia and New Zealand
urn:catalog:GBIF:Solenidae:C.449378	Solenidae:540	Solen kajiyamai	Habe, 1964	urn:lsid:marinespecies.org:taxname:413502	Animalia	species		present	C.449378	PreservedSpecimen	http://data.gbif.org/occurrences/223696090	Australian Museum provider for OZCAM	AM	Malacology	D.F.McMichael & J.C.Yaldwyn			AU	Gulf of Carpentaria, Karumba	GBIF		Queensland		http://hdl.handle.net/2292/28810	Australia and New Zealand
urn:catalog:GBIF:Solenidae:C.449379	Solenidae:541	Solen kajiyamai	Habe, 1964	urn:lsid:marinespecies.org:taxname:413502	Animalia	species		present	C.449379	PreservedSpecimen	http://data.gbif.org/occurrences/223696092	Australian Museum provider for OZCAM	AM	Malacology	D.F.McMichael & party			AU	Gulf of Carpentaria, Sweers Is	GBIF		Queensland		http://hdl.handle.net/2292/28811	Australia and New Zealand
urn:catalog:GBIF:Solenidae:C.449380	Solenidae:542	Solen kajiyamai	Habe, 1964	urn:lsid:marinespecies.org:taxname:413502	Animalia	species		present	C.449380	PreservedSpecimen	http://data.gbif.org/occurrences/223696094	Australian Museum provider for OZCAM	AM	Malacology	W.F. Ponder			AU	Onslow Jetty, Onslow	GBIF		Western Australia		http://hdl.handle.net/2292/28812	Australia and New Zealand
urn:catalog:GBIF:Solenidae:C.449381	Solenidae:543	Solen fonesii	Dunker, 1862	urn:lsid:marinespecies.org:taxname:413497	Animalia	species		present	C.449381	PreservedSpecimen	http://data.gbif.org/occurrences/223696054	Australian Museum provider for OZCAM	AM	Malacology		2002-07-17 00:00:00.0		AU	Townsville	GBIF		Queensland		http://hdl.handle.net/2292/28813	Australia and New Zealand
urn:catalog:GBIF:Solenidae:C.449382	Solenidae:544	Solen fonesii	Dunker, 1862	urn:lsid:marinespecies.org:taxname:413497	Animalia	species		present	C.449382	PreservedSpecimen	http://data.gbif.org/occurrences/223696047	Australian Museum provider for OZCAM	AM	Malacology	A.E. Johnson	2002-07-17 00:00:00.0		AU	Near Woodstock, Cleveland Bay	GBIF		Queensland		http://hdl.handle.net/2292/28814	Australia and New Zealand
urn:catalog:GBIF:Solenidae:C.449383	Solenidae:545	Solen fonesii	Dunker, 1862	urn:lsid:marinespecies.org:taxname:413497	Animalia	species		present	C.449383	PreservedSpecimen	http://data.gbif.org/occurrences/223696045	Australian Museum provider for OZCAM	AM	Malacology		2002-07-17 00:00:00.0		AU	Townsville, Rowes Bay	GBIF		Queensland		http://hdl.handle.net/2292/28815	Australia and New Zealand
urn:catalog:GBIF:Solenidae:C.449384	Solenidae:546	Solen fonesii	Dunker, 1862	urn:lsid:marinespecies.org:taxname:413497	Animalia	species		present	C.449384	PreservedSpecimen	http://data.gbif.org/occurrences/223696085	Australian Museum provider for OZCAM	AM	Malacology	I. Loch	2002-07-17 00:00:00.0		AU	Townsville, Rowes Bay	GBIF		Queensland		http://hdl.handle.net/2292/28816	Australia and New Zealand
urn:catalog:GBIF:Solenidae:C.449385	Solenidae:547	Solen fonesii	Dunker, 1862	urn:lsid:marinespecies.org:taxname:413497	Animalia	species		present	C.449385	PreservedSpecimen	http://data.gbif.org/occurrences/223696049	Australian Museum provider for OZCAM	AM	Malacology	D.F. McMichael	2002-07-17 00:00:00.0		AU	Bohle River mouth, N of Townsville.	GBIF		Queensland		http://hdl.handle.net/2292/28817	Australia and New Zealand
urn:catalog:GBIF:Solenidae:C.449386	Solenidae:548	Solen fonesii	Dunker, 1862	urn:lsid:marinespecies.org:taxname:413497	Animalia	species		present	C.449386	PreservedSpecimen	http://data.gbif.org/occurrences/223696056	Australian Museum provider for OZCAM	AM	Malacology	E.J. Banfield	2002-07-17 00:00:00.0		AU	Family Ids, Dunk Is	GBIF		Queensland		http://hdl.handle.net/2292/28818	Australia and New Zealand
urn:catalog:GBIF:Solenidae:C.449437	Solenidae:549	Solen fonesii	Dunker, 1862	urn:lsid:marinespecies.org:taxname:413497	Animalia	species		present	C.449437	PreservedSpecimen	http://data.gbif.org/occurrences/223696081	Australian Museum provider for OZCAM	AM	Malacology	D.F.McMichael & party	2002-07-17 00:00:00.0		AU	Gulf of Carpentaria, 28mls S of Sweers Is	GBIF		Queensland		http://hdl.handle.net/2292/28819	Australia and New Zealand
urn:catalog:GBIF:Solenidae:C.449438	Solenidae:550	Solen fonesii	Dunker, 1862	urn:lsid:marinespecies.org:taxname:413497	Animalia	species		present	C.449438	PreservedSpecimen	http://data.gbif.org/occurrences/223696041	Australian Museum provider for OZCAM	AM	Malacology	G.P. Whitley	2002-07-17 00:00:00.0		AU	Carnarvon	GBIF		Western Australia		http://hdl.handle.net/2292/28820	Australia and New Zealand
urn:catalog:GBIF:Solenidae:C.449439	Solenidae:551	Solen fonesii	Dunker, 1862	urn:lsid:marinespecies.org:taxname:413497	Animalia	species		present	C.449439	PreservedSpecimen	http://data.gbif.org/occurrences/223696051	Australian Museum provider for OZCAM	AM	Malacology	W.F. Ponder	2002-07-17 00:00:00.0		AU	Exmouth Gulf, SE of Exmouth Homestead	GBIF		Western Australia		http://hdl.handle.net/2292/28821	Australia and New Zealand
urn:catalog:GBIF:Solenidae:C.449441	Solenidae:552	Solen fonesii	Dunker, 1862	urn:lsid:marinespecies.org:taxname:413497	Animalia	species		present	C.449441	PreservedSpecimen	http://data.gbif.org/occurrences/223696046	Australian Museum provider for OZCAM	AM	Malacology		2002-07-17 00:00:00.0		AU	Eighty (Ninety) Mile Beach, near Wallal Downs	GBIF		Western Australia		http://hdl.handle.net/2292/28822	Australia and New Zealand
urn:catalog:GBIF:Solenidae:C.449442	Solenidae:553	Solen fonesii	Dunker, 1862	urn:lsid:marinespecies.org:taxname:413497	Animalia	species		present	C.449442	PreservedSpecimen	http://data.gbif.org/occurrences/223696039	Australian Museum provider for OZCAM	AM	Malacology	H. Blackburn	2002-07-17 00:00:00.0		AU	Broome	GBIF		Western Australia		http://hdl.handle.net/2292/28823	Australia and New Zealand
urn:catalog:GBIF:Solenidae:C.449443	Solenidae:554	Solen fonesii	Dunker, 1862	urn:lsid:marinespecies.org:taxname:413497	Animalia	species		present	C.449443	PreservedSpecimen	http://data.gbif.org/occurrences/223696050	Australian Museum provider for OZCAM	AM	Malacology	W.F.& J.M.Ponder	2002-07-17 00:00:00.0		AU	Exmouth Gulf, 17ml S of Exmouth townsite	GBIF		Western Australia		http://hdl.handle.net/2292/28824	Australia and New Zealand
urn:catalog:GBIF:Solenidae:C.449444	Solenidae:555	Solen fonesii	Dunker, 1862	urn:lsid:marinespecies.org:taxname:413497	Animalia	species		present	C.449444	PreservedSpecimen	http://data.gbif.org/occurrences/223696053	Australian Museum provider for OZCAM	AM	Malacology	N. Coleman	2002-07-17 00:00:00.0		AU	Roebuck Bay, Broome	GBIF		Western Australia		http://hdl.handle.net/2292/28825	Australia and New Zealand
urn:catalog:GBIF:Solenidae:C.449445	Solenidae:556	Solen fonesii	Dunker, 1862	urn:lsid:marinespecies.org:taxname:413497	Animalia	species		present	C.449445	PreservedSpecimen	http://data.gbif.org/occurrences/223696058	Australian Museum provider for OZCAM	AM	Malacology	H.L. Kesteven	2002-07-17 00:00:00.0		AU	Broome	GBIF		Western Australia		http://hdl.handle.net/2292/28826	Australia and New Zealand
urn:catalog:GBIF:Solenidae:C.449446	Solenidae:557	Solen fonesii	Dunker, 1862	urn:lsid:marinespecies.org:taxname:413497	Animalia	species		present	C.449446	PreservedSpecimen	http://data.gbif.org/occurrences/223696057	Australian Museum provider for OZCAM	AM	Malacology	G.P. Whitley	2002-07-17 00:00:00.0		AU	Broome	GBIF		Western Australia		http://hdl.handle.net/2292/28827	Australia and New Zealand
urn:catalog:GBIF:Solenidae:C.449447	Solenidae:558	Solen fonesii	Dunker, 1862	urn:lsid:marinespecies.org:taxname:413497	Animalia	species		present	C.449447	PreservedSpecimen	http://data.gbif.org/occurrences/223696069	Australian Museum provider for OZCAM	AM	Malacology	J. Oliver	2002-07-17 00:00:00.0		AU	Gulf of Carpentaria, Groote Eylandt	GBIF		Northern Territory		http://hdl.handle.net/2292/28828	Australia and New Zealand
urn:catalog:GBIF:Solenidae:C.449448	Solenidae:559	Solen fonesii	Dunker, 1862	urn:lsid:marinespecies.org:taxname:413497	Animalia	species		present	C.449448	PreservedSpecimen	http://data.gbif.org/occurrences/223696036	Australian Museum provider for OZCAM	AM	Malacology	O.J. Cameron	2002-07-17 00:00:00.0		AU	Darwin, Lee Point	GBIF		Northern Territory		http://hdl.handle.net/2292/28829	Australia and New Zealand
urn:catalog:GBIF:Solenidae:C.449449	Solenidae:560	Solen fonesii	Dunker, 1862	urn:lsid:marinespecies.org:taxname:413497	Animalia	species		present	C.449449	PreservedSpecimen	http://data.gbif.org/occurrences/223696074	Australian Museum provider for OZCAM	AM	Malacology	M. Ward	2002-07-17 00:00:00.0		AU	Melville Is, Cape Conder	GBIF		Northern Territory		http://hdl.handle.net/2292/28830	Australia and New Zealand
urn:catalog:GBIF:Solenidae:C.449450	Solenidae:561	Solen fonesii	Dunker, 1862	urn:lsid:marinespecies.org:taxname:413497	Animalia	species		present	C.449450	PreservedSpecimen	http://data.gbif.org/occurrences/223696078	Australian Museum provider for OZCAM	AM	Malacology	D.F.McMichael & party	2002-07-17 00:00:00.0		AU	Gulf of Carpentaria, S of Sweers Is	GBIF		Queensland		http://hdl.handle.net/2292/28831	Australia and New Zealand
urn:catalog:GBIF:Solenidae:C.449451	Solenidae:562	Solen fonesii	Dunker, 1862	urn:lsid:marinespecies.org:taxname:413497	Animalia	species		present	C.449451	PreservedSpecimen	http://data.gbif.org/occurrences/223696042	Australian Museum provider for OZCAM	AM	Malacology	D.F.McMichael & party	2002-07-17 00:00:00.0		AU	Gulf of Carpentaria, Sweers Is	GBIF		Queensland		http://hdl.handle.net/2292/28832	Australia and New Zealand
urn:catalog:GBIF:Solenidae:C.449452	Solenidae:563	Solen fonesii	Dunker, 1862	urn:lsid:marinespecies.org:taxname:413497	Animalia	species		present	C.449452	PreservedSpecimen	http://data.gbif.org/occurrences/223696072	Australian Museum provider for OZCAM	AM	Malacology	P.H. Colman	2002-07-17 00:00:00.0		AU	Port Essington, Berkeley Bay, Caiman (Cayman) Creek	GBIF		Northern Territory		http://hdl.handle.net/2292/28833	Australia and New Zealand
urn:catalog:GBIF:Solenidae:C.449453	Solenidae:564	Solen fonesii	Dunker, 1862	urn:lsid:marinespecies.org:taxname:413497	Animalia	species		present	C.449453	PreservedSpecimen	http://data.gbif.org/occurrences/223696076	Australian Museum provider for OZCAM	AM	Malacology	I. Loch	2002-07-17 00:00:00.0		AU	Gulf of Carpentaria, SW of Nassau River	GBIF		Queensland		http://hdl.handle.net/2292/28834	Australia and New Zealand
urn:catalog:GBIF:Solenidae:C.449593	Solenidae:565	Solen vaginoides	Lamarck, 1818	urn:lsid:marinespecies.org:taxname:413625	Animalia	species		present	C.449593	PreservedSpecimen	http://data.gbif.org/occurrences/223696185	Australian Museum provider for OZCAM	AM	Malacology	P.H. Colman			AU	In Great Oyster Bay.	GBIF		Tasmania		http://hdl.handle.net/2292/28835	Australia and New Zealand
urn:catalog:GBIF:Solenidae:C.449594	Solenidae:566	Solen vaginoides	Lamarck, 1818	urn:lsid:marinespecies.org:taxname:413625	Animalia	species		present	C.449594	PreservedSpecimen	http://data.gbif.org/occurrences/223696097	Australian Museum provider for OZCAM	AM	Malacology	F.E. Mawle			AU	Port Arthur	GBIF		Tasmania		http://hdl.handle.net/2292/28836	Australia and New Zealand
urn:catalog:GBIF:Solenidae:C.449595	Solenidae:567	Solen vaginoides	Lamarck, 1818	urn:lsid:marinespecies.org:taxname:413625	Animalia	species		present	C.449595	PreservedSpecimen	http://data.gbif.org/occurrences/223696206	Australian Museum provider for OZCAM	AM	Malacology	W.F. Ponder			AU	Eaglehawk Neck, N end Pirates Bay	GBIF		Tasmania		http://hdl.handle.net/2292/28837	Australia and New Zealand
urn:catalog:GBIF:Solenidae:C.449596	Solenidae:568	Solen vaginoides	Lamarck, 1818	urn:lsid:marinespecies.org:taxname:413625	Animalia	species		present	C.449596	PreservedSpecimen	http://data.gbif.org/occurrences/223696181	Australian Museum provider for OZCAM	AM	Malacology	W.F.Ponder & E.Turner			AU	Seven Mile Beach, W side of Frederick Henry Bay	GBIF		Tasmania		http://hdl.handle.net/2292/28838	Australia and New Zealand
urn:catalog:GBIF:Solenidae:C.449597	Solenidae:569	Solen vaginoides	Lamarck, 1818	urn:lsid:marinespecies.org:taxname:413625	Animalia	species		present	C.449597	PreservedSpecimen	http://data.gbif.org/occurrences/223696122	Australian Museum provider for OZCAM	AM	Malacology	K. Rutland			AU	Largs Beach, near Adelaide	GBIF		South Australia		http://hdl.handle.net/2292/28839	Australia and New Zealand
urn:catalog:GBIF:Solenidae:C.449598	Solenidae:570	Solen vaginoides	Lamarck, 1818	urn:lsid:marinespecies.org:taxname:413625	Animalia	species		present	C.449598	PreservedSpecimen	http://data.gbif.org/occurrences/223696188	Australian Museum provider for OZCAM	AM	Malacology	W.F. Ponder			AU	D'Entrecasteaux Channel, 1ml W of Simpsons Point	GBIF		Tasmania		http://hdl.handle.net/2292/28840	Australia and New Zealand
urn:catalog:GBIF:Solenidae:C.449600	Solenidae:571	Solen vaginoides	Lamarck, 1818	urn:lsid:marinespecies.org:taxname:413625	Animalia	species		present	C.449600	PreservedSpecimen	http://data.gbif.org/occurrences/223696186	Australian Museum provider for OZCAM	AM	Malacology	P.H. Colman			AU	In Great Oyster Bay.	GBIF		Tasmania		http://hdl.handle.net/2292/28841	Australia and New Zealand
urn:catalog:GBIF:Solenidae:C.449601	Solenidae:572	Solen vaginoides	Lamarck, 1818	urn:lsid:marinespecies.org:taxname:413625	Animalia	species		present	C.449601	PreservedSpecimen	http://data.gbif.org/occurrences/223696187	Australian Museum provider for OZCAM	AM	Malacology	P.H. Colman			AU	Off Bicheno.	GBIF		Tasmania		http://hdl.handle.net/2292/28842	Australia and New Zealand
urn:catalog:GBIF:Solenidae:C.449602	Solenidae:573	Solen vaginoides	Lamarck, 1818	urn:lsid:marinespecies.org:taxname:413625	Animalia	species		present	C.449602	PreservedSpecimen	http://data.gbif.org/occurrences/223696182	Australian Museum provider for OZCAM	AM	Malacology	M.E. Child			AU	Wineglass Bay, Freycinet Peninsula	GBIF		Tasmania		http://hdl.handle.net/2292/28843	Australia and New Zealand
urn:catalog:GBIF:Solenidae:C.449837	Solenidae:574	Solen vaginoides	Lamarck, 1818	urn:lsid:marinespecies.org:taxname:413625	Animalia	species		present	C.449837	PreservedSpecimen	http://data.gbif.org/occurrences/223696117	Australian Museum provider for OZCAM	AM	Malacology				AU	Hervey Bay, Pialba	GBIF		Queensland		http://hdl.handle.net/2292/28844	Australia and New Zealand
urn:catalog:GBIF:Solenidae:C.449838	Solenidae:575	Solen vaginoides	Lamarck, 1818	urn:lsid:marinespecies.org:taxname:413625	Animalia	species		present	C.449838	PreservedSpecimen	http://data.gbif.org/occurrences/223696191	Australian Museum provider for OZCAM	AM	Malacology	M.Ward & W.Boardman			AU	Port Curtis, off Gatcombe Head	GBIF		Queensland		http://hdl.handle.net/2292/28845	Australia and New Zealand
urn:catalog:GBIF:Solenidae:C.449839	Solenidae:576	Solen vaginoides	Lamarck, 1818	urn:lsid:marinespecies.org:taxname:413625	Animalia	species		present	C.449839	PreservedSpecimen	http://data.gbif.org/occurrences/223696116	Australian Museum provider for OZCAM	AM	Malacology	P.H. Colman			AU	Keppel Bay, Zilzie Point, ca. 9 ml S of Yeppoon	GBIF		Queensland		http://hdl.handle.net/2292/28846	Australia and New Zealand
urn:catalog:GBIF:Solenidae:C.449840	Solenidae:577	Solen vaginoides	Lamarck, 1818	urn:lsid:marinespecies.org:taxname:413625	Animalia	species		present	C.449840	PreservedSpecimen	http://data.gbif.org/occurrences/223696195	Australian Museum provider for OZCAM	AM	Malacology	W.F.Ponder & T.Nielsen			AU	North Keppel Is, Keppel Bay, off NW end	GBIF		Queensland		http://hdl.handle.net/2292/28847	Australia and New Zealand
urn:catalog:GBIF:Solenidae:C.449841	Solenidae:578	Solen vaginoides	Lamarck, 1818	urn:lsid:marinespecies.org:taxname:413625	Animalia	species		present	C.449841	PreservedSpecimen	http://data.gbif.org/occurrences/223696184	Australian Museum provider for OZCAM	AM	Malacology	J. Oliver	2005-12-01 00:00:00.0		AU	Gulf of Carpentaria, Groote Eylandt	GBIF		Northern Territory		http://hdl.handle.net/2292/28848	Australia and New Zealand
urn:catalog:GBIF:Solenidae:C.449842	Solenidae:579	Solen vaginoides	Lamarck, 1818	urn:lsid:marinespecies.org:taxname:413625	Animalia	species		present	C.449842	PreservedSpecimen	http://data.gbif.org/occurrences/223696119	Australian Museum provider for OZCAM	AM	Malacology	I.Loch & P.H.Colman	2005-12-01 00:00:00.0		AU	Lucinda	GBIF		Queensland		http://hdl.handle.net/2292/28849	Australia and New Zealand
urn:catalog:GBIF:Solenidae:C.449843	Solenidae:580	Solen vaginoides	Lamarck, 1818	urn:lsid:marinespecies.org:taxname:413625	Animalia	species		present	C.449843	PreservedSpecimen	http://data.gbif.org/occurrences/223696128	Australian Museum provider for OZCAM	AM	Malacology	W.F. Ponder, I. Loch	2005-12-01 00:00:00.0		AU	GBR, Lizard Island, Watsons Bay	GBIF		Queensland		http://hdl.handle.net/2292/28850	Australia and New Zealand
urn:catalog:GBIF:Solenidae:C.449844	Solenidae:581	Solen vaginoides	Lamarck, 1818	urn:lsid:marinespecies.org:taxname:413625	Animalia	species		present	C.449844	PreservedSpecimen	http://data.gbif.org/occurrences/223696098	Australian Museum provider for OZCAM	AM	Malacology	M. Ward	2005-12-01 00:00:00.0		AU	Torres Strait, Friday Is	GBIF		Queensland		http://hdl.handle.net/2292/28851	Australia and New Zealand
urn:catalog:GBIF:Solenidae:C.449845	Solenidae:582	Solen vaginoides	Lamarck, 1818	urn:lsid:marinespecies.org:taxname:413625	Animalia	species		present	C.449845	PreservedSpecimen	http://data.gbif.org/occurrences/223696144	Australian Museum provider for OZCAM	AM	Malacology	C. Hedley	2005-12-01 00:00:00.0		AU	Cape Flattery	GBIF		Queensland		http://hdl.handle.net/2292/28852	Australia and New Zealand
urn:catalog:GBIF:Solenidae:C.449846	Solenidae:583	Solen vaginoides	Lamarck, 1818	urn:lsid:marinespecies.org:taxname:413625	Animalia	species		present	C.449846	PreservedSpecimen	http://data.gbif.org/occurrences/223696120	Australian Museum provider for OZCAM	AM	Malacology	J. Kerslake	2005-12-01 00:00:00.0		AU	Kurrimine Beach, S of Innisfail	GBIF		Queensland		http://hdl.handle.net/2292/28853	Australia and New Zealand
urn:catalog:GBIF:Solenidae:C.449847	Solenidae:584	Solen vaginoides	Lamarck, 1818	urn:lsid:marinespecies.org:taxname:413625	Animalia	species		present	C.449847	PreservedSpecimen	http://data.gbif.org/occurrences/223696135	Australian Museum provider for OZCAM	AM	Malacology	J. Kerslake	2005-12-01 00:00:00.0		AU	Mission Beach, near Tully	GBIF		Queensland		http://hdl.handle.net/2292/28854	Australia and New Zealand
urn:catalog:GBIF:Solenidae:C.449848	Solenidae:585	Solen vaginoides	Lamarck, 1818	urn:lsid:marinespecies.org:taxname:413625	Animalia	species		present	C.449848	PreservedSpecimen	http://data.gbif.org/occurrences/223696197	Australian Museum provider for OZCAM	AM	Malacology	I. Loch	2005-12-01 00:00:00.0		AU	Townsville, Rowes Bay	GBIF		Queensland		http://hdl.handle.net/2292/28855	Australia and New Zealand
urn:catalog:GBIF:Solenidae:C.449849	Solenidae:586	Solen vaginoides	Lamarck, 1818	urn:lsid:marinespecies.org:taxname:413625	Animalia	species		present	C.449849	PreservedSpecimen	http://data.gbif.org/occurrences/223696140	Australian Museum provider for OZCAM	AM	Malacology	T.A. Garrard	2005-12-01 00:00:00.0		AU	Keppel Bay, off Humpy Is	GBIF		Queensland		http://hdl.handle.net/2292/28856	Australia and New Zealand
urn:catalog:GBIF:Solenidae:C.449850	Solenidae:587	Solen vaginoides	Lamarck, 1818	urn:lsid:marinespecies.org:taxname:413625	Animalia	species		present	C.449850	PreservedSpecimen	http://data.gbif.org/occurrences/223696193	Australian Museum provider for OZCAM	AM	Malacology	B. Page			AU	Tannum Sands, S of Gladstone	GBIF		Queensland		http://hdl.handle.net/2292/28857	Australia and New Zealand
urn:catalog:GBIF:Solenidae:C.449851	Solenidae:588	Solen vaginoides	Lamarck, 1818	urn:lsid:marinespecies.org:taxname:413625	Animalia	species		present	C.449851	PreservedSpecimen	http://data.gbif.org/occurrences/223696137	Australian Museum provider for OZCAM	AM	Malacology	P.H. Colman			AU	Bowen	GBIF		Queensland		http://hdl.handle.net/2292/28858	Australia and New Zealand
urn:catalog:GBIF:Solenidae:C.449852	Solenidae:589	Solen fonesii	Dunker, 1862	urn:lsid:marinespecies.org:taxname:413497	Animalia	species		present	C.449852	PreservedSpecimen	http://data.gbif.org/occurrences/223696071	Australian Museum provider for OZCAM	AM	Malacology	P.H. Colman	2002-07-17 00:00:00.0		AU	Darwin, off Emery Point	GBIF		Northern Territory		http://hdl.handle.net/2292/28859	Australia and New Zealand
urn:catalog:GBIF:Solenidae:C.449853	Solenidae:590	Solen fonesii	Dunker, 1862	urn:lsid:marinespecies.org:taxname:413497	Animalia	species		present	C.449853	PreservedSpecimen	http://data.gbif.org/occurrences/223696034	Australian Museum provider for OZCAM	AM	Malacology	H. Zwart	2002-07-17 00:00:00.0		AU	Kurrimine Beach, S of Innisfail	GBIF		Queensland		http://hdl.handle.net/2292/28860	Australia and New Zealand
urn:catalog:GBIF:Solenidae:C.449854	Solenidae:591	Solen fonesii	Dunker, 1862	urn:lsid:marinespecies.org:taxname:413497	Animalia	species		present	C.449854	PreservedSpecimen	http://data.gbif.org/occurrences/223696035	Australian Museum provider for OZCAM	AM	Malacology	C. Hedley	2002-07-17 00:00:00.0		AU	Gulf of Carpentaria, beaches around Mapoon	GBIF		Queensland		http://hdl.handle.net/2292/28861	Australia and New Zealand
urn:catalog:GBIF:Solenidae:C.449855	Solenidae:592	Solen fonesii	Dunker, 1862	urn:lsid:marinespecies.org:taxname:413497	Animalia	species		present	C.449855	PreservedSpecimen	http://data.gbif.org/occurrences/223696067	Australian Museum provider for OZCAM	AM	Malacology	W.B. Chaseling	2002-07-17 00:00:00.0		AU	Arnhem Land, Gove Peninsula, Yirrkala	GBIF		Northern Territory		http://hdl.handle.net/2292/28862	Australia and New Zealand
urn:catalog:GBIF:Solenidae:C.449856	Solenidae:593	Solen fonesii	Dunker, 1862	urn:lsid:marinespecies.org:taxname:413497	Animalia	species		present	C.449856	PreservedSpecimen	http://data.gbif.org/occurrences/223696080	Australian Museum provider for OZCAM	AM	Malacology	D.F.McMichael & J.C.Yaldwyn	2002-07-17 00:00:00.0		AU	Cairns Harbour	GBIF		Queensland		http://hdl.handle.net/2292/28863	Australia and New Zealand
urn:catalog:GBIF:Solenidae:C.459340	Solenidae:594	Solen fonesii	Dunker, 1862	urn:lsid:marinespecies.org:taxname:413497	Animalia	species		present	C.459340	PreservedSpecimen	http://data.gbif.org/occurrences/223696087	Australian Museum provider for OZCAM	AM	Malacology	I. Loch	2007-09-10 00:00:00.0		AU	Magnetic Is, Horseshoe Bay, off Townsville	GBIF		Queensland		http://hdl.handle.net/2292/28864	Australia and New Zealand
urn:catalog:GBIF:Solenidae:C.459375	Solenidae:595	Solen fonesii	Dunker, 1862	urn:lsid:marinespecies.org:taxname:413497	Animalia	species		present	C.459375	PreservedSpecimen	http://data.gbif.org/occurrences/223696062	Australian Museum provider for OZCAM	AM	Malacology	I. Loch	2007-09-12 00:00:00.0		AU	Magnetic Is, Horseshoe Bay, off Townsville	GBIF		Queensland		http://hdl.handle.net/2292/28865	Australia and New Zealand
urn:catalog:GBIF:Solenidae:C.49390	Solenidae:596	Solen aureomaculatus	Habe, 1964	urn:lsid:marinespecies.org:taxname:413340	Animalia	species		present	C.49390	PreservedSpecimen	http://data.gbif.org/occurrences/223696008	Australian Museum provider for OZCAM	AM	Malacology	C. Hedley			AU	GBR, Cairncross Is, off Cape York Peninsula	GBIF		Queensland		http://hdl.handle.net/2292/28866	Australia and New Zealand
urn:catalog:GBIF:Solenidae:C.49933	Solenidae:597	Solen vaginoides	Lamarck, 1818	urn:lsid:marinespecies.org:taxname:413625	Animalia	species		present	C.49933	PreservedSpecimen	http://data.gbif.org/occurrences/223696203	Australian Museum provider for OZCAM	AM	Malacology	R. Bell			AU	Disaster Bay	GBIF		New South Wales		http://hdl.handle.net/2292/28867	Australia and New Zealand
urn:catalog:GBIF:Solenidae:C.50435	Solenidae:598	Solen vaginoides	Lamarck, 1818	urn:lsid:marinespecies.org:taxname:413625	Animalia	species		present	C.50435	PreservedSpecimen	http://data.gbif.org/occurrences/223696146	Australian Museum provider for OZCAM	AM	Malacology	R. Bell			AU	Mallacoota	GBIF		Victoria		http://hdl.handle.net/2292/28868	Australia and New Zealand
urn:catalog:GBIF:Solenidae:C.50436	Solenidae:599	Solen vaginoides	Lamarck, 1818	urn:lsid:marinespecies.org:taxname:413625	Animalia	species		present	C.50436	PreservedSpecimen	http://data.gbif.org/occurrences/223696143	Australian Museum provider for OZCAM	AM	Malacology	R. Bell			AU	Mallacoota	GBIF		Victoria		http://hdl.handle.net/2292/28869	Australia and New Zealand
urn:catalog:GBIF:Solenidae:C.50921	Solenidae:600	Solen vaginoides	Lamarck, 1818	urn:lsid:marinespecies.org:taxname:413625	Animalia	species		present	C.50921	PreservedSpecimen	http://data.gbif.org/occurrences/223696106	Australian Museum provider for OZCAM	AM	Malacology	A. O'Sullivan			AU	Flat Rock, North Richmond River entrance	GBIF		New South Wales		http://hdl.handle.net/2292/28870	Australia and New Zealand
urn:catalog:GBIF:Solenidae:C.56749	Solenidae:601	Solen fonesii	Dunker, 1862	urn:lsid:marinespecies.org:taxname:413497	Animalia	species		present	C.56749	PreservedSpecimen	http://data.gbif.org/occurrences/223696055	Australian Museum provider for OZCAM	AM	Malacology	A.A. Livingstone	2002-07-17 00:00:00.0		AU	Broome	GBIF		Western Australia		http://hdl.handle.net/2292/28871	Australia and New Zealand
urn:catalog:GBIF:Solenidae:C.56959	Solenidae:602	Solen vaginoides	Lamarck, 1818	urn:lsid:marinespecies.org:taxname:413625	Animalia	species		present	C.56959	PreservedSpecimen	http://data.gbif.org/occurrences/223696121	Australian Museum provider for OZCAM	AM	Malacology	T. Carter			AU	Albany	GBIF		Western Australia		http://hdl.handle.net/2292/28872	Australia and New Zealand
urn:catalog:GBIF:Solenidae:C.57135	Solenidae:603	Solen fonesii	Dunker, 1862	urn:lsid:marinespecies.org:taxname:413497	Animalia	species		present	C.57135	PreservedSpecimen	http://data.gbif.org/occurrences/223696043	Australian Museum provider for OZCAM	AM	Malacology	A.A. Livingstone	2002-07-17 00:00:00.0		AU	Eighty (Ninety) Mile Beach, near N end	GBIF		Western Australia		http://hdl.handle.net/2292/28873	Australia and New Zealand
urn:catalog:GBIF:Solenidae:C.58452	Solenidae:604	Solen fonesii	Dunker, 1862	urn:lsid:marinespecies.org:taxname:413497	Animalia	species		present	C.58452	PreservedSpecimen	http://data.gbif.org/occurrences/223696013	Australian Museum provider for OZCAM	AM	Malacology	H.F. Bernhard	2002-07-17 00:00:00.0		AU	Keppel Bay	GBIF		Queensland		http://hdl.handle.net/2292/28874	Australia and New Zealand
urn:catalog:GBIF:Solenidae:C.58528	Solenidae:605	Solen kajiyamai	Habe, 1964	urn:lsid:marinespecies.org:taxname:413502	Animalia	species		present	C.58528	PreservedSpecimen	http://data.gbif.org/occurrences/223696091	Australian Museum provider for OZCAM	AM	Malacology	H.F. Bernhard			AU	Keppel Bay	GBIF		Queensland		http://hdl.handle.net/2292/28875	Australia and New Zealand
urn:catalog:GBIF:Solenidae:C.58973	Solenidae:606	Solen vaginoides	Lamarck, 1818	urn:lsid:marinespecies.org:taxname:413625	Animalia	species		present	C.58973	PreservedSpecimen	http://data.gbif.org/occurrences/223696123	Australian Museum provider for OZCAM	AM	Malacology	T.Iredale & M.Ward			AU	GBR, Whitsunday Passage, Lindeman Is	GBIF		Queensland		http://hdl.handle.net/2292/28876	Australia and New Zealand
urn:catalog:GBIF:Solenidae:C.61330	Solenidae:607	Solen fonesii	Dunker, 1862	urn:lsid:marinespecies.org:taxname:413497	Animalia	species		present	C.61330	PreservedSpecimen	http://data.gbif.org/occurrences/223696068	Australian Museum provider for OZCAM	AM	Malacology	W.B. Chaseling	2002-07-17 00:00:00.0		AU	Arnhem Land, Gove Peninsula, Yirrkala	GBIF		Northern Territory		http://hdl.handle.net/2292/28877	Australia and New Zealand
urn:catalog:GBIF:Solenidae:C.61545	Solenidae:608	Solen vaginoides	Lamarck, 1818	urn:lsid:marinespecies.org:taxname:413625	Animalia	species		present	C.61545	PreservedSpecimen	http://data.gbif.org/occurrences/223696104	Australian Museum provider for OZCAM	AM	Malacology	M. Ward			AU	GBR, Whitsunday Passage, Lindeman Is	GBIF		Queensland		http://hdl.handle.net/2292/28878	Australia and New Zealand
urn:catalog:GBIF:Solenidae:C.64382	Solenidae:609	Solen vaginoides	Lamarck, 1818	urn:lsid:marinespecies.org:taxname:413625	Animalia	species		present	C.64382	PreservedSpecimen	http://data.gbif.org/occurrences/223696152	Australian Museum provider for OZCAM	AM	Malacology				AU	Sydney, Port Hacking, Gunnamatta Bay	GBIF		New South Wales		http://hdl.handle.net/2292/28879	Australia and New Zealand
urn:catalog:GBIF:Solenidae:C.6498	Solenidae:610	Solen vaginoides	Lamarck, 1818	urn:lsid:marinespecies.org:taxname:413625	Animalia	species		present	C.6498	PreservedSpecimen	http://data.gbif.org/occurrences/237311381	Australian Museum provider for OZCAM	AM	Malacology	C. Hedley			AU	Sydney, Middle Harbour	GBIF		New South Wales		http://hdl.handle.net/2292/28880	Australia and New Zealand
[truncated: 2,424 more rows]
